# Supplementary material for: Making sense of chemical space network shows signs of criticality
Source: Sci Rep. 2023 Dec 4;13:21335. doi: 10.1038/s41598-023-48107-3 (PMC10696027; doi:10.1038/s41598-023-48107-3)
Supplement: Supplementary file 2 — Supplementary Table S1. [file 41598_2023_48107_MOESM2_ESM.csv]

Id	SMILES	Label	modularity_class
0	CC=O	0	0
1	CC(=O)Nc1ccc(O)cc1	0	1
2	CC(=O)Nc1nnc(S(N)(=O)=O)s1	1
3	CC(=O)c1ccc(S(=O)(=O)NC(=O)NC2CCCCC2)cc1	1	38
4	CC(C=CC1=C(C)CCCC1(C)C)=CC=CC(C)=CC(=O)O	1	2
5	NC(=O)NC1NC(=O)NC1=O	0
6	N=C(N)NC(=O)c1nc(Cl)c(N)nc1N	1	39
7	Nc1c2ccccc2nc2ccccc12	0
8	CCC1(c2ccc(N)cc2)CCC(=O)NC1=O	1	20
9	Nc1nc(N)c2nc(CNc3ccc(C(=O)NC(CCC(=O)O)C(=O)O)cc3)cnc2n1	1	3
10	CN(C)CCC=C1c2ccccc2CCc2ccccc21	1	4
11	CCC1(CCC(C)C)C(=O)NC(=O)NC1=O	1	34
12	CC1(C)SC2C(NC(=O)C(N)c3ccc(O)cc3)C(=O)N2C1C(=O)O	0	5
13	CC1(C)SC2C(NC(=O)C(N)c3ccccc3)C(=O)N2C1C(=O)O	0	5
14	O=C1OC(C(O)CO)C(O)=C1O	0
15	Nc1ncn(C2OC(CO)C(O)C2O)c(=O)n1	0	6
16	CN1CCC(=C2c3ccccc3CCc3cccnc32)CC1	0	4
17	CCOC(=O)OC(C)OC(=O)C1N2C(=O)C(NC(=O)C(N)c3ccccc3)C2SC1(C)C	0	5
18	CC1CC2C3CCC4=CC(=O)C=CC4(C)C3(Cl)C(O)CC2(C)C1(O)C(=O)CO	1	7
19	NS(=O)(=O)c1cc2c(cc1C(F)(F)F)NC(Cc1ccccc1)NS2(=O)=O	1
20	CN(C)CCC(c1ccc(Br)cc1)c1ccccn1	1	35
21	CS(=O)(=O)OCCCCOS(C)(=O)=O	1
22	C=CCC1(CC(C)C)C(=O)NC(=O)NC1=O	1	34
23	Oc1ccc2c(c1)C13CCCCC1(O)C(C2)N(CC1CCC1)CC3	1	35
24	CC(CC1c2ccccc2CCc2ccccc21)CN(C)C	1	35
25	CC12CCC(CC1=O)C2(C)C	1	8
26	CCN(CC)CCOC(=O)C1(c2ccccc2)CCCC1	0	20
27	CCOC(=O)n1ccn(C)c1=S	1	29
28	NC(C(=O)NC1C(=O)N2C(C(=O)O)=C(Cl)CSC12)c1ccccc1	0	5
29	CC1=C(C(=O)O)N2C(=O)C(NC(=O)C(N)c3ccc(O)cc3)C2SC1	0	5
30	Cn1nnnc1SCC1=C(C(=O)O)N2C(=O)C(NC(=O)C(O)c3ccccc3)C2SC1	0	5
31	CON=C(C(=O)NC1C(=O)N2C(C(=O)O)=C(COC(C)=O)CSC12)c1csc(N)n1	0	5
32	COC1(NC(=O)Cc2cccs2)C(=O)N2C(C(=O)O)=C(COC(N)=O)CSC21	0	5
33	CON=C(C(=O)NC1C(=O)N2C(C(=O)O)=C(COC(N)=O)CSC12)c1ccco1	0	5
34	CC1=C(C(=O)O)N2C(=O)C(NC(=O)C(N)c3ccccc3)C2SC1	0	5
35	CC1=C(C(=O)O)N2C(=O)C(NC(=O)C(N)C3=CCC=CC3)C2SC1	0	5
36	O=C(NC(CO)C(O)c1ccc([N+](=O)[O-])cc1)C(Cl)Cl	1
37	CNC1=Nc2ccc(Cl)cc2C(c2ccccc2)=[N+]([O-])C1	1	17
38	NS(=O)(=O)c1cc2c(cc1Cl)N=CNS2(=O)=O	1	9
39	COc1ccc(C(Cl)=C(c2ccc(OC)cc2)c2ccc(OC)cc2)cc1	1	10
40	CN(C)CCC(c1ccc(Cl)cc1)c1ccccn1	0	35
41	CCCNC(=O)NS(=O)(=O)c1ccc(Cl)cc1	1	38
42	CN(C)C1C(O)=C(C(N)=O)C(=O)C2(O)C(O)=C3C(=O)c4c(O)ccc(Cl)c4C(C)(O)C3CC12	1	11
43	NS(=O)(=O)c1cc(C2(O)NC(=O)c3ccccc32)ccc1Cl	1
44	CNC(=NC#N)NCCSCc1nc[nH]c1C	0
45	CCN(CC)CCOc1ccc(C(=C(Cl)c2ccccc2)c2ccccc2)cc1	1	10
46	CN(C)CCCN1c2ccccc2CCc2ccc(Cl)cc21	1	12
47	Clc1ccccc1C(c1ccccc1)(c1ccccc1)n1ccnc1	0
48	Cc1onc(-c2ccccc2Cl)c1C(=O)NC1C(=O)N2C1SC(C)(C)C2C(=O)O	0	13
49	COc1ccc2c3c1OC1C(O)C=CC4C(C2)N(C)CCC341	1	35
50	CC12CCC(=O)C=C1CCC1C2C(=O)CC2(C)C1CCC2(O)C(=O)CO	1	7
51	CC(=O)OCC(=O)C1(O)CCC2C3CCC4=CC(=O)CCC4(C)C3C(=O)CC21C	1	7
52	O=c1ccc2ccccc2o1	1	14
53	O=C(O)c1cc(=O)c2cc(OCC(O)COc3cccc4oc(C(=O)O)cc(=O)c34)ccc2o1	0
54	CC1(C)SC2C(NC(=O)C3(N)CCCCC3)C(=O)N2C1C(=O)O	0	5
55	CC1C2Cc3ccc(O)cc3C1(C)CCN2CC1CC1	1	35
56	NS(=O)(=O)c1cc2c(cc1Cl)NC(CC1CCCC1)NS2(=O)=O	1	9
57	CN1CCC(=C2c3ccccc3C=Cc3ccccc32)CC1	0	4
58	Nc1ccn(C2OC(CO)C(O)C2O)c(=O)n1	1	6
59	COc1cccc2c1C(=O)c1c(O)c3c(c(O)c1C2=O)CC(O)(C(C)=O)CC3OC1CC(N)C(O)C(C)O1	1	15
60	CN(C)C1C(O)=C(C(N)=O)C(=O)C2(O)C(O)=C3C(=O)c4c(O)ccc(Cl)c4C(O)C3CC12	1	11
61	CC(=O)Nc1c(I)c(NC(C)=O)c(I)c(C(=O)O)c1I	1	16
62	CN1C(=O)CN=C(c2ccccc2)c2cc(Cl)ccc21	1	17
63	CN(C)CCN1C(=O)c2ccccc2N(C)c2ccccc21	1	17
64	Cc1onc(-c2c(Cl)cccc2Cl)c1C(=O)NC1C(=O)N2C1SC(C)(C)C2C(=O)O	0	13
65	O=c1oc2ccccc2c(O)c1Cc1c(O)c2ccccc2oc1=O	1	18
66	CCN(CC)CCOC(=O)C1(C2CCCCC2)CCCCC1	0
67	CC=C(C(=CC)c1ccc(O)cc1)c1ccc(O)cc1	1
68	CCN(CC)C(C)C(=O)c1ccccc1	0	20
69	O=C1c2ccccc2C(=O)C1C(=O)C(c1ccccc1)c1ccccc1	1
70	CN(C)CCOC(c1ccccc1)c1ccccc1	0	19
71	CCCCC(CC)COC(=O)CC(C(=O)OCC(CC)CCCC)S(=O)(=O)O	1
72	CN(C)CCC=C1c2ccccc2CSc2ccccc21	1	4
73	COc1cccc2c1C(=O)c1c(O)c3c(c(O)c1C2=O)CC(O)(C(=O)CO)CC3OC1CC(N)C(O)C(C)O1	1	15
74	CN(C)CCOC(C)(c1ccccc1)c1ccccn1	0	19
75	COc1ccc(C(=O)Nc2ccccc2CCC2CCCCN2C)cc1	0
76	CNC(C)C(O)c1ccccc1	1	20
77	CC12CCC3c4ccc(O)cc4CCC3C1CCC2O	1	35
78	CC12CCC3c4ccc(O)cc4CCC3C1CCC2=O	1	35
79	C=C(CC)C(=O)c1ccc(OCC(=O)O)c(Cl)c1Cl	1
80	CCC(CO)NCCNC(CC)CO	0
81	CCO	1	51
82	C#CC1(O)CCC2C3CCc4cc(O)ccc4C3CCC21C	1	35
83	CCOC(=O)C1(c2ccccc2)CCCN(C)CC1	1	20
84	C#CC1(O)CCC2C3CCC4=CC(O)CCC4C3CCC21C	1	7
85	C#CC1(OC(C)=O)CCC2C3CCC4=CC(OC(C)=O)CCC4C3CCC21C	1	7
86	CC(C(=O)O)c1cccc(Oc2ccccc2)c1	1
87	CCC(=O)N(c1ccccc1)C1CCN(CCc2ccccc2)CC1	1
88	CN1C(=O)CN=C(c2ccccc2F)c2cc([N+](=O)[O-])ccc21	1	17
89	O=c1[nH]cc(F)c(=O)[nH]1	1	29
90	CNCCC(Oc1ccc(C(F)(F)F)cc1)c1ccccc1	1
91	C=O	0	0
92	O=C1OCCN1N=Cc1ccc([N+](=O)[O-])o1	1	21
93	CN(C)c1ccc(C(=C2C=CC(=[N+](C)C)C=C2)c2ccc(N(C)C)cc2)cc1	1
94	O=C(CCCN1CCC(O)(c2ccc(Cl)cc2)CC1)c1ccc(F)cc1	1
95	ClC1=C(Cl)C2(Cl)C3C(Cl)C=CC3C1(Cl)C2(Cl)Cl	0	22
96	CC(=O)Oc1ccc2c3c1OC1C(OC(C)=O)C=CC4C(C2)N(C)CCC341	1	35
97	CC1(C)SC2C(N3C(=O)C(c4ccccc4)NC3(C)C)C(=O)N2C1C(=O)O	0	5
98	COc1ccc2c3c1OC1C(=O)CCC4C(C2)N(C)CCC314	1	35
99	NC(=O)NO	1	29
100	OCCOCCN1CCN(C(c2ccccc2)c2ccc(Cl)cc2)CC1	1	23
101	CN(C)CCCN1c2ccccc2CCc2ccccc21	1	12
102	COc1ccc2c(c1)c(CC(=O)O)c(C)n2C(=O)c1ccc(Cl)cc1	0
103	CC(=O)N(CC(C)C(=O)O)c1c(I)cc(I)c(N)c1I	1
104	CC(=O)NCc1c(I)c(NC(C)=O)c(I)c(C(=O)O)c1I	1	16
105	CC(I)C1OCC(CO)O1	1	51
106	Oc1c(I)cc(I)c2cccnc12	1
107	CCC(Cc1c(I)cc(I)c(N)c1I)C(=O)O	1	24
108	CNC(=O)c1c(I)c(NC(C)=O)c(I)c(C(=O)O)c1I	1	16
109	CN(C)C=Nc1c(I)cc(I)c(CCC(=O)O)c1I	1	24
110	CC(C)[N+](C)(CCC(C(N)=O)(c1ccccc1)c1ccccc1)C(C)C	1	35
111	CC(C)NCC(O)c1ccc(O)c(O)c1	1	20
112	NCC1OC(OC2C(N)CC(N)C(OC3OC(CO)C(O)C(N)C3O)C2O)C(O)C(O)C1O	1	25
113	C=CCN1CCC23CCCCC2C1Cc1ccc(O)cc13	1	35
114	CCN(CC)CC(=O)Nc1c(C)cccc1C	0
115	ClC1C(Cl)C(Cl)C(Cl)C(Cl)C1Cl	0
116	O=C1Nc2ccc(Cl)cc2C(c2ccccc2Cl)=NC1O	1	17
117	C#CC1(O)CCC2C3CCC4=CCCCC4C3CCC21C	1	7
118	CCOC(=O)CC(SP(=S)(OC)OC)C(=O)OCC	0
119	CNCCCC12CCC(c3ccccc31)c1ccccc12	0	35
120	CN(CCCl)CCCl	1
121	Cc1ccc(Cl)c(Nc2ccccc2C(=O)O)c1Cl	1	26
122	CC(=O)C1(O)CCC2C3CC(C)C4=CC(=O)CCC4(C)C3CCC21C	1	7
123	NC(Cc1ccc(N(CCCl)CCCl)cc1)C(=O)O	1	27
124	CCC1(c2ccccc2)C(=O)NC(=O)N(C)C1=O	1	20
125	CCCC(C)(COC(N)=O)COC(N)=O	1
126	S=c1[nH]cnc2nc[nH]c12	1	39
127	C#CC1(O)CCC2C3CCc4cc(OC)ccc4C3CCC21C	1	35
128	CC(N)C(O)c1cccc(O)c1	1	20
129	CCC(=O)C(CC(C)N(C)C)(c1ccccc1)c1ccccc1	0	35
130	Cc1ccccc1-n1c(C)nc2ccccc2c1=O	1	17
131	CCC1(CC)C(=O)NC(=O)N(C)C1=O	1	34
132	COc1cccc(OC)c1C(=O)NC1C(=O)N2C1SC(C)(C)C2C(=O)O	0	28
133	Cn1cc[nH]c1=S	1	29
134	CN1C(CCl)Nc2cc(Cl)c(S(N)(=O)=O)cc2S1(=O)=O	1	9
135	CCN(CC)CCNC(=O)c1cc(Cl)c(N)cc1OC	0
136	Cc1ccccc1N1C(=O)c2cc(S(N)(=O)=O)c(Cl)cc2NC1C	1	17
137	COCCc1ccc(OCC(O)CNC(C)C)cc1	1	30
138	Cc1ncc([N+](=O)[O-])n1CCO	0
139	CN1CCC23c4c5ccc(O)c4OC2C(O)C=CC3C1C5	1	35
140	CCOC(=O)C1(c2ccccc2)CCN(C)CC1	1	20
141	CCOc1ccc2ccccc2c1C(=O)NC1C(=O)N2C1SC(C)(C)C2C(=O)O	0	28
142	Oc1ccc2c3c1OC1C(O)CCC4(O)C(C2)N(CC2CCC2)CCC314	1	35
143	CCn1cc(C(=O)O)c(=O)c2ccc(C)nc21	1	54
144	C=CCN1CCC23c4c5ccc(O)c4OC2C(O)C=CC3C1C5	1	35
145	C=CCN1CCC23c4c5ccc(O)c4OC2C(=O)CCC3(O)C1C5	0	35
146	COc1ccc2cc(C(C)C(=O)O)ccc2c1	1	20
147	O=C(O)c1cccnc1	0	53
148	NC(=O)c1cccnc1	0	53
149	CC(=O)CC(c1ccc([N+](=O)[O-])cc1)c1c(O)c2ccccc2oc1=O	1	31
150	NC(=O)NN=Cc1ccc([N+](=O)[O-])o1	0	21
151	C#CC1(O)CCC2C3CCC4=CC(=O)CCC4C3CCC21C	1	7
152	C#CC1(O)CCC2C3CCC4=C(CCC(=O)C4)C3CCC21C	1	7
153	C#CC1(O)CCC2C3CCC4=CC(=O)CCC4C3CCC21CC	1	7
154	CC1OC(OC2CC(O)C3(CO)C4C(O)CC5(C)C(C6=CC(=O)OC6)CCC5(O)C4CCC3(O)C2)C(O)C(O)C1O	0
155	Cc1onc(-c2ccccc2)c1C(=O)NC1C(=O)N2C1SC(C)(C)C2C(=O)O	0	13
156	Cc1cc(C(C)(C)C)c(O)c(C)c1CC1=NCCN1	1	32
157	CN1CCC23c4c5ccc(O)c4OC2C(=O)CCC3(O)C1C5	1	35
158	CCCCC1C(=O)N(c2ccccc2)N(c2ccc(O)cc2)C1=O	1	33
159	CC(C)(CO)C(O)C(=O)NCCC(=O)O	0
160	CCC1(C)OC(=O)N(C)C1=O	1	34
161	CC12C=CC(=O)C=C1CCC1C2C(=O)CC2(C)C1CCC2(O)C(=O)CO	1	7
162	CC(C)(S)C(N)C(=O)O	1
163	CC1(C)SC2C(NC(=O)Cc3ccccc3)C(=O)N2C1C(=O)O	0	5
164	CC1(C)SC2C(NC(=O)COc3ccccc3)C(=O)N2C1C(=O)O	0
165	CC(C)=CCN1CCC2(C)c3cc(O)ccc3CC1C2C	1	35
166	CCCC(C)C1(CC)C(=O)NC(=O)NC1=O	1	34
167	OCCN1CCN(CCCN2c3ccccc3Sc3ccc(Cl)cc32)CC1	1	12
168	CCOc1ccc(NC(C)=O)cc1	0	1
169	CC1C2Cc3ccc(O)cc3C1(C)CCN2CCc1ccccc1	1	35
170	Nc1ccc(N=Nc2ccccc2)c(N)n1	0	36
171	O=C1OC(c2ccc(O)cc2)(c2ccc(O)cc2)c2ccccc21	1
172	CCC(c1ccccc1)c1c(O)c2ccccc2oc1=O	1	31
173	CNCC(O)c1cccc(O)c1	1	20
174	CC(N)C(O)c1ccccc1	1	20
175	O=C1NC(=O)C(c2ccccc2)(c2ccccc2)N1	1	20
176	CC(C)NCC(O)COc1cccc2[nH]ccc12	1	30
177	C1CNCCN1	0	29
178	O=C(O)CC(O)(CC(=O)O)C(=O)O	0
179	O=C(O)C(O)C(O)C(O)C(O)CO	0
180	CC12C=CC(=O)C=C1CCC1C2C(O)CC2(C)C1CCC2(O)C(=O)CO	1	7
181	CCC1(c2ccccc2)C(=O)NCNC1=O	1	20
182	CCCN(CCC)S(=O)(=O)c1ccc(C(=O)O)cc1	1
183	CCN(CC)CCOC(=O)c1ccc(N)cc1	0
184	CNNCc1ccc(C(=O)NC(C)C)cc1	1
185	CN1CCN(CCCN2c3ccccc3Sc3ccc(Cl)cc32)CC1	1	12
186	CC(CN1c2ccccc2Sc2ccccc21)N(C)C	1	12
187	CCC(=O)OC(Cc1ccccc1)(c1ccccc1)C(C)CN(C)C	1
188	CCCc1cc(=O)[nH]c(=S)[nH]1	1	37
189	COc1ccc(CN(CCN(C)C)c2ccccn2)cc1	1	17
190	Cc1ncc(CO)c(CO)c1O	0
191	CCC1NC(=O)c2cc(S(N)(=O)=O)c(Cl)cc2N1	1	9
192	C=CC1CN2CCC1CC2C(O)c1ccnc2ccc(OC)cc12	1	35
193	CNC(=C[N+](=O)[O-])NCCSCc1ccc(CN(C)C)o1	0
194	COC(=O)C1C2CC3c4[nH]c5cc(OC)ccc5c4CCN3CC2CC(OC(=O)c2cc(OC)c(OC)c(OC)c2)C1OC	1
195	Oc1cccc(O)c1	0	20
196	NC(=O)c1ncn(C2OC(CO)C(O)C2O)n1	1
197	Cc1cc2nc3c(=O)[nH]c(=O)nc-3n(CC(O)C(O)C(O)CO)c2cc1C	0
198	CCCCCCC(O)CC=CCCCCCCCC(=O)O	0	7
199	CC(NCCc1ccc(O)cc1)C(O)c1ccc(O)cc1	0	35
200	C=CCC1(C(C)CCC)C(=O)NC(=O)NC1=O	1	34
201	CNC1C(O)C(NC)C2OC3(O)C(=O)CC(C)OC3OC2C1O	0
202	CC(=O)SC1CC2=CC(=O)CCC2(C)C2CCC3(C)C(CCC34CCC(=O)O4)C12	1	7
203	Nc1ccc(S(=O)(=O)NC(=O)c2ccccc2)cc1	1	38
204	CC(=O)NS(=O)(=O)c1ccc(N)cc1	1	38
205	Cc1cc(NS(=O)(=O)c2ccc(N)cc2)no1	1	38
206	O=C(O)c1cc(N=Nc2ccc(S(=O)(=O)Nc3ccccn3)cc2)ccc1O	1
207	Nc1ccc(S(=O)(=O)Nc2nccs2)cc1	1	38
208	CC1=C(CC(=O)O)c2cc(F)ccc2C1=Cc1ccc([S+](C)[O-])cc1	1
209	CN1C(=O)C(O)N=C(c2ccccc2)c2cc(Cl)ccc21	1	17
210	CC(C)(C)NCC(O)c1cc(O)cc(O)c1	0	20
211	CC1(O)CCC(C(C)(C)O)CC1	1	8
212	Cn1c(=O)c2[nH]cnc2n(C)c1=O	1	39
213	Cc1ncc(C[n+]2csc(CCO)c2C)c(N)n1	0
214	Nc1nc2[nH]cnc2c(=S)[nH]1	1	39
215	CCCC(C)C1(CC)C(=O)N=C(S)NC1=O	1	34
216	S=P(N1CC1)(N1CC1)N1CC1	1	40
217	CC1(C)SC2C(NC(=O)C(C(=O)O)c3ccsc3)C(=O)N2C1C(=O)O	0	5
218	COc1cc(Cc2cnc(N)nc2N)cc(OC)c1OC	1	41
219	NCC1OC(OC2C(N)CC(N)C(OC3OC(CO)C(O)C(N)C3O)C2O)C(N)CC1O	1	25
220	Cc1ccc(S(=O)(=O)NC(=O)NN2CCCCCC2)cc1	1
221	CCCCNC(=O)NS(=O)(=O)c1ccc(C)cc1	1	38
222	Cc1ccc(C(=O)c2ccc(CC(=O)O)n2C)cc1	1
223	Cc1ccccc1	0	20
224	Nc1nc(N)c2nc(-c3ccccc3)c(N)nc2n1	1
225	NS(=O)(=O)c1cc2c(cc1Cl)NC(C(Cl)Cl)NS2(=O)=O	1	9
226	CN1C(=O)OC(C)(C)C1=O	1	34
227	COc1cc(C(=O)NCc2ccc(OCCN(C)C)cc2)cc(OC)c1OC	1
228	CN(C)CCN(Cc1ccccc1)c1ccccn1	0	17
229	Cc1ccc(C(=CCN2CCCC2)c2ccccn2)cc1	1
230	CCCC(=O)Nc1c(I)cc(I)c(CC(CC)C(=O)O)c1I	1	24
231	CCCC(CCC)C(=O)O	1	8
232	CC(=O)CC(c1ccccc1)c1c(O)c2ccccc2oc1=O	1	31
233	Cc1cc(C(C)(C)C)cc(C)c1CC1=NCCN1	0	32
234	Cc1nnc2n1-c1ccc(Cl)cc1C(c1ccccc1)=NC2	1	17
235	CCOC(=O)C1(c2ccccc2)CCN(CCc2ccc(N)cc2)CC1	1	20
236	CN1C2CCC1CC(OC(=O)C(CO)c1ccccc1)C2	1	20
237	NS(=O)(=O)c1cc2c(cc1Cl)NC(CSCc1ccccc1)=NS2(=O)=O	1	9
238	CCC(C)C1(CC)C(=O)NC(=O)NC1=O	1	34
239	Cn1c(=O)c2c(ncn2C)n(C)c1=O	0	39
240	CC1(C)SC2C(NC(=O)C(C(=O)O)c3ccccc3)C(=O)N2C1C(=O)O	0	5
241	NC(C(=O)NC1C(=O)N2C(C(=O)O)=C(CSc3c[nH]nn3)CSC12)c1ccc(O)cc1	0	5
242	CON=C(C(=O)NC1C(=O)N2C(C(=O)O)=CCSC12)c1csc(N)n1	0	5
243	CC(=O)OCC1=C(C(=O)O)N2C(=O)C(NC(=O)Cc3cccs3)C2SC1	0	5
244	CC(=O)OCC1=C(C(=O)O)N2C(=O)C(NC(=O)CSc3ccncc3)C2SC1	0
245	O=C(O)CCCc1ccc(N(CCCl)CCCl)cc1	1	27
246	Cc1cc(C2CCCCC2)n(O)c(=O)c1	0
247	CCn1nc(C(=O)O)c(=O)c2cc3c(cc21)OCO3	1	54
248	CCCC1CC(C(=O)NC(C(C)Cl)C2OC(SC)C(O)C(O)C2O)N(C)C1	0	42
249	CN(C)C1C(O)=C(C(=O)NCO)C(=O)C2(O)C(O)=C3C(=O)c4c(O)ccc(Cl)c4C(C)(O)C3CC12	1	11
250	O=C1CN=C(c2ccccc2Cl)c2cc([N+](=O)[O-])ccc2N1	1	17
251	CC1CC2C3CCC4=CC(=O)C=CC4(C)C3(F)C(O)CC2(C)C1(O)C(=O)CO	1	7
252	CCC(=C(CC)c1ccc(O)cc1)c1ccc(O)cc1	1
253	OCCN(CCO)c1nc(N2CCCCC2)c2nc(N(CCO)CCO)nc(N3CCCCC3)c2n1	1
254	CNCC(O)c1ccc(O)c(O)c1	1	20
255	C#CC1(O)CCC2C3CCC4=CC(=O)CCC4(C)C3CCC21C	1	7
256	CCOC(=O)C(c1c(O)c2ccccc2oc1=O)c1c(O)c2ccccc2oc1=O	1	18
257	COc1cc(C2c3cc4c(cc3C(OC3OC5COC(C)OC5C(O)C3O)C3COC(=O)C23)OCO4)cc(OC)c1O	1	43
258	CCOC(=O)C=C(C)C=CC=C(C)C=Cc1c(C)cc(OC)c(C)c1C	1	44
259	CC(Cc1ccc(O)cc1)NCC(O)c1cc(O)cc(O)c1	0	35
260	Nc1nc(=O)c2nc(CNc3ccc(C(=O)NC(CCC(=O)O)C(=O)O)cc3)cnc2[nH]1	0	3
261	COc1ccc(Cl)cc1C(=O)NCCc1ccc(S(=O)(=O)NC(=O)NC2CCCCC2)cc1	1
262	N=C(N)NC(=O)Cc1c(Cl)cccc1Cl	0	20
263	NS(=O)(=O)c1cc2c(cc1Cl)NCNS2(=O)=O	1	9
264	CN1CCC23c4c5ccc(O)c4OC2C(=O)CCC3C1C5	1	35
265	CC(=O)C1(O)CCC2C3CCC4=CC(=O)CCC4(C)C3CCC21C	1	7
266	CC(C)Cc1ccc(C(C)C(=O)O)cc1	1	20
267	CN(C)CCCn1c2c(c3ccccc31)CCCCCC2	1
268	CN1CCC23CCCCC2C1Cc1ccc(O)cc13	1	35
269	NC(Cc1cc(I)c(Oc2ccc(O)c(I)c2)c(I)c1)C(=O)O	0
270	CN(C)C(=O)C(CCN1CCC(O)(c2ccc(Cl)cc2)CC1)(c1ccccc1)c1ccccc1	0
271	CN(Cc1cnc2nc(N)nc(N)c2n1)c1ccc(C(=O)NC(CCC(=O)O)C(=O)O)cc1	1	3
272	O=C1CN(N=Cc2ccc([N+](=O)[O-])o2)C(=O)N1	0	21
273	CNCCC=C1c2ccccc2CCc2ccccc21	1	4
274	OCCN1CCN(CCCN2c3ccccc3C=Cc3ccccc32)CC1	1	12
275	O=C1Nc2ccc(Cl)cc2C(c2ccccc2)=NC1O	1	17
276	COc1ccc2c3c1OC1C(=O)CCC4(O)C(C2)N(C)CCC314	1	35
277	c1ccc(C2(N3CCCCC3)CCCCC2)cc1	1	20
278	O=C1c2ccccc2C(=O)C1c1ccccc1	1	4
279	CN(C)CCC(c1ccccc1)c1ccccn1	1	35
280	CCC1(c2ccccc2)C(=O)NC(=O)NC1=O	1	20
281	CN1C(=O)CC(c2ccccc2)C1=O	1	20
282	CCCCC1C(=O)N(c2ccccc2)N(c2ccccc2)C1=O	1	33
283	CN(C)CCOc1ccccc1Cc1ccccc1	1
284	O=C1NS(=O)(=O)c2ccccc21	1	38
285	NC(=O)c1ccccc1O	0	53
286	CN1C2CC(OC(=O)C(CO)c3ccccc3)CC1C1OC12	0	20
287	COc1ncnc(NS(=O)(=O)c2ccc(N)cc2)c1OC	1	38
288	Cc1noc(NS(=O)(=O)c2ccc(N)cc2)c1C	1	38
289	CSc1ccc2c(c1)N(CCC1CCCCN1C)c1ccccc1S2	1	12
290	CN1CCN(CCCN2c3ccccc3Sc3ccc(C(F)(F)F)cc32)CC1	1	12
291	CC(C=CC1=C(C)CCCC1(C)C)=CC=CC(C)=CCO	0	2
292	Clc1ccc(C(c2ccccc2)N2CCNCC2)cc1	1	23
293	CC12CCC3c4ccc(OC(=O)N(CCCl)CCCl)cc4CCC3C1CCC2O	1	35
294	NC(Cc1c[nH]c2ccc(O)cc12)C(=O)O	1	20
295	C=C1C(=CC=C2CCCC3(C)C2CCC3C(C)CCCC(C)C)CC(O)CC1O	1	7
296	O=[N+]([O-])c1ccc(Oc2cc(Cl)c(Cl)cc2Cl)cc1	1	45
297	O=[N+]([O-])c1ccc(Oc2ccc(Cl)c(Cl)c2Cl)cc1	1	45
298	CC1CCc2cc(F)cc3c(=O)c(C(=O)O)cn1c23	1	54
299	CNC(=O)Oc1cccc2c1OC(C)(C)C2	1	46
300	S=C1NCCCN1	1	29
301	Cc1nc(N(C)C)nc(OC(=O)N(C)C)c1C	1
302	O=C1c2ccccc2C(=O)N1N1C(=O)c2ccccc2C1=O	0
303	COC(=O)Nc1nc2ccc([S+]([O-])c3ccccc3)cc2[nH]1	1	47
304	CCN(CC)C(=O)N(C)N=O	1	29
305	C=C(C)C(=O)OCC	1	0
306	COc1cc(C)c(C=CC(C)=CC=CC(C)=CC(=O)O)c(C)c1C	1	44
307	CCOC(=O)C(CCc1ccccc1)NC(C)C(=O)N1Cc2cc(OC)c(OC)cc2CC1C(=O)O	1	48
308	ClC(Cl)(Cl)Cl	1
309	N#Cc1cc(Br)c(O)c(Br)c1	1	49
310	CCNC1CC(N)C(OC2OC(CN)=CCC2N)C(O)C1OC1OCC(C)(O)C(NC)C1O	1	25
311	NS(=O)(=O)c1cc(Cl)c(Cl)c(S(N)(=O)=O)c1	1	9
312	N=c1ccn2c(n1)OC1C(O)C(CO)OC12	1	6
313	CC(C1CC1)C(O)(Cn1cncn1)c1ccc(Cl)cc1	1	50
314	ClC1=CC2C3C4CC(C5OC45)C3C1C2(Cl)Cl	1	22
315	O=c1[nH]c(=O)n(C2CC(O)C(CO)O2)cc1I	1	6
316	NC(=O)OCCO	1	51
317	O=c1[nH]c(=O)n(C2CC(O)C(CO)O2)cc1Cl	1	6
318	COc1cc2c(c(OC)c1OC)-c1ccc(OC)c(=O)cc1C(NC(C)=O)CC2	1
319	O=[N+]([O-])c1ccc(Oc2cccc(Cl)c2Cl)cc1	1	45
320	CC(CN(C)C)CN1c2ccccc2CCc2ccccc21	1	12
321	O=[N+]([O-])c1ccc(Oc2c(Cl)cccc2Cl)cc1	1	45
322	C=C(C)C#N	1	81
323	Cn1c(=O)c2nc[nH]c2n(C)c1=O	1	39
324	COC(=O)C1CC2=CC(=O)CCC2(C)C23OC2CC2(C)C(CCC24CCC(=O)O4)C13	0	7
325	CCOc1nc2cccc(C(=O)O)c2n1Cc1ccc(-c2ccccc2-c2nnn[nH]2)cc1	0
326	c1cncc(C2CCCCN2)c1	1	53
327	CC(C)OC(=O)Nc1ccccc1	0	52
328	CCCCN1C(=O)c2ccccc2C1=O	1	53
329	NC(=O)C(CCC(=O)O)N1C(=O)c2ccccc2C1=O	1	53
330	Cc1ccc(S(=O)(=O)NC(=O)NC2CCCCC2)cc1N	1	38
331	O=[N+]([O-])c1ccc(Oc2ccc(Cl)c(Cl)c2)cc1	1	45
332	Clc1ccc(Cl)c(Cl)c1	1	20
333	CCCCOCCOC(C)=O	1	51
334	CC(C)NCC(O)c1ccc(NS(C)(=O)=O)cc1	1	20
335	CN1CCN(c2cc3c(cc2F)c(=O)c(C(=O)O)cn3-c2ccc(F)cc2)CC1	1	54
336	NS(=O)(=O)c1cc2c(cc1Cl)NC=NS2(=O)=O	1	9
337	CON(C)C(=O)Nc1ccc(Cl)c(Cl)c1	1	55
338	CC(=O)OC1(C(C)=O)CCC2C3CC(C)C4=CC(=O)CCC4(C)C3CCC21C	1	7
339	O=C1NC(=O)C(c2ccccc2)(c2ccc(O)cc2)N1	0	20
340	CCOCCOCCO	1	51
341	N#CC(Cl)Br	1	81
342	CCC=CC#N	1	81
343	CCCc1nc(N)nc(N)c1-c1ccccc1	1	56
344	C#CC1(O)CCC2C3CCC4=Cc5oncc5CC4(C)C3CCC21C	1	7
345	CNC(=O)ON=C(SC)C(=O)N(C)C	1	57
346	OCCCCO	1	51
347	C[Si]1(C)O[Si](C)(c2ccccc2)O[Si](C)(C)O[Si](C)(c2ccccc2)O1	1	64
348	CC(C)c1ccccc1	1	20
349	Clc1c(Cl)c(Cl)c(Cl)c(Cl)c1Cl	1	20
350	CC(C)(C)C(O)C(Oc1ccc(Cl)cc1)n1cncn1	1	58
351	[O-][S+]1OCC2C(CO1)C1(Cl)C(Cl)=C(Cl)C2(Cl)C1(Cl)Cl	1	22
352	O=C(O)COc1ccc(Cl)cc1Cl	1	14
353	NC(=O)c1ccc(N)nc1	1	53
354	C=C(Cl)C=CC(O)CC(=C)CC1OC2C(C)C(OC(=O)CC3CC(OC(C)=O)CC4(CC(C)(O)CC(CC(=C)C(C)C(OC(C)=O)C(C)C(=O)CC5CC(OC)CC6(CC(O)CC(C=CCCCC7OC(O)(CC(O)C7C)C2O)O6)O5)O4)O3)C1O	1
355	CNC1C(OC2C(OC3C(O)C(O)C(N=C(N)N)C(O)C3N=C(N)N)OC(C)C2(O)C=O)OC(CO)C(O)C1O	1
356	CNCCCN1c2ccccc2CCc2ccccc21	1	12
357	CC1CC2C3CCC4=CC(=O)C=CC4(C)C3(F)C(=O)CC2(C)C1(O)C(=O)CCl	1	7
358	CNC1(c2ccccc2Cl)CCCCC1=O	1	20
359	CCOCCOC(C)=O	1	51
360	CCOCC(=O)O	1	51
361	CNC(=O)Oc1cc(C)c(N(C)C)c(C)c1	1	46
362	NNC(N)=O	1	29
363	O=C1NC(=O)c2ccccc21	1	53
364	CCC(Cc1cnc2nc(N)nc(N)c2n1)c1ccc(C(=O)NC(CCC(=O)O)C(=O)O)cc1	1
365	CC1C2CN(CC3CC3)CCC1(C)c1cc(O)ccc12	0	35
366	CCC1(O)CC2CN(CCc3c([nH]c4ccccc34)C(C(=O)OC)(c3cc4c(cc3OC)N(C)C3C(O)(C(N)=O)C(O)C5(CC)C=CCN6CCC43C65)C2)C1	1	59
367	COCCO	1	51
368	C=CCc1ccccc1OCC(O)CNC(C)C	1	30
369	COC(C(C)=CC=CC(C)=Cc1coc(C)n1)C(C)C1CC(O)C2(C)OC2C=CC(C)C2CC(CC(=O)O2)CC2OC2C(=O)O1	1
370	O=C(O)C(S)C(S)C(=O)O	1
371	O=C(O)CO	1	51
372	CC(=O)c1c(C)c([N+](=O)[O-])c(C(C)(C)C)c([N+](=O)[O-])c1C	1	60
373	CC(=O)OC1(C(C)=O)CCC2C3C=C(Cl)C4=CC(=O)C=CC4(C)C3CCC21C	1	7
374	CC(C)(C)c1ccc(CN2CCN(C(c3ccccc3)c3ccc(Cl)cc3)CC2)cc1	1	23
375	CC1COc2c(N3CCN(C)CC3)c(F)cc3c(=O)c(C(=O)O)cn1c23	1	54
376	OCC1CO1	1	51
377	CCC(C)c1cc([N+](=O)[O-])cc([N+](=O)[O-])c1OC(=O)C=C(C)C	0	61
378	CCOC(=O)CCCCC(=O)OCC	1	62
379	COc1ccc(Cc2cnc(N)nc2N)cc1OC	1	41
380	Cc1c([N+](=O)[O-])c(C)c([N+](=O)[O-])c(C(C)(C)C)c1[N+](=O)[O-]	1	60
381	C=CC(=O)OC	1	0
382	OCC(S)CS	1	51
383	CNC(=O)Oc1cc(C)c(SC)c(C)c1	1	46
384	CCCC(=O)OC1(C(=O)COC(C)=O)CCC2C3CC(F)C4=CC(=O)C=CC4(C)C3(F)C(O)CC21C	1	7
385	CC(N)(Cc1ccc(O)c(O)c1)C(=O)O	1	20
386	CCNC(N)=S	1	29
387	CCCC#N	1	81
388	CN1CC2CC1CN2c1cc2c(cc1F)c(=O)c(C(=O)O)cn2C1CC1	1	54
389	COc1ccc(CC2NC(=O)C=CCC(C(C)C3OC3c3ccccc3)OC(=O)C(CC(C)C)OC(=O)C(C)CNC2=O)cc1Cl	1
390	COCC(=O)O	1	51
391	CCCOC(N)=O	1	51
392	c1ccc2[nH]c(-c3cscn3)nc2c1	1
393	C[Si]1(C)O[Si](c2ccccc2)O[Si](C)(C)O[Si](C)(C)O1	1	64
394	Clc1cc(Cl)c(Oc2c(Cl)cccc2Cl)cc1Cl	1	45
395	COc1cc(N)c(Cl)cc1C(=O)NC1CCN(CCCOc2ccc(F)cc2)CC1OC	1
396	CNC(=O)Oc1ccc(C)c(C)c1	1	46
397	CCCC(=O)Nc1ccc(OCC(O)CNC(C)C)c(C(C)=O)c1	1	30
398	COc1cc(NCc2ccc3nc(N)nc(N)c3c2C)cc(OC)c1OC	1
399	C=C(C)C(=O)OCC(C)C	1	0
400	COc1cc(NS(=O)(=O)c2ccc(N)cc2)nc(C)n1	1	38
401	CCc1nc(N)nc(N)c1-c1ccc(Cl)cc1	1	56
402	CC(=O)C1(O)Cc2c(O)c3c(c(O)c2C(OC2CC(N)C(O)C(C)O2)C1)C(=O)c1ccccc1C3=O	1	15
403	C=C(C)C(=O)OCCCCCCCC(C)C	1
404	CNCCCC1c2ccccc2C=Cc2ccccc21	1	35
405	CCCCC(CC)COC(=O)CCCCC(=O)OCC(CC)CCCC	1	62
406	Clc1ccc(Oc2cc(Cl)c(Cl)cc2Cl)c(Cl)c1	1	45
407	CC(CS)C(=O)N1CCCC1C(=O)O	1
408	CNC(=S)S	1	29
409	CCc1cccc2c3c([nH]c12)C(CC)(CC(=O)O)OCC3	1
410	O=S(=O)(F)C(F)(F)C(F)(F)C(F)(F)C(F)(F)C(F)(F)C(F)(F)C(F)(F)C(F)(F)F	1	63
411	CN(N=O)C(=N)N[N+](=O)[O-]	1
412	Nc1ccc(S(=O)(=O)Nc2ncccn2)cc1	1	38
413	CC12CCC(=O)C=C1CCC1C2C(O)CC2(C)C(C(=O)CO)CCC12	1	7
414	ClCC1CO1	0	51
415	CNC(C)C1CCC(N)C(OC2C(N)CC(N)C(OC3OCC(C)(O)C(NC)C3O)C2O)O1	1	25
416	CC1CC(C)C(=O)C(C(O)CC2CC(=O)NC(=O)C2)C1	1
417	CN(C)CCC=C1c2ccccc2COc2ccccc21	0	4
418	CCCC1CCCCN1	1	8
419	CN(C)c1ccc(N=Nc2ccc(F)cc2)cc1	1	36
420	CC(=O)N1C=C(C2CCCCN2)CCC1	1	8
421	CCCOC(=O)CCCCC(=O)OCCC	1	62
422	C=CCl	1
423	COc1cc(C2c3cc4c(cc3C(O)C3COC(=O)C23)OCO4)cc(OC)c1OC	1	43
424	O=C1CCC(N2C(=O)c3cccc([N+](=O)[O-])c3C2=O)C(=O)N1	1	53
425	c1ccc2c(c1)cc1ccc3cccc4ccc2c1c34	1
426	COC(=O)NC(=S)Nc1ccccc1NC(=S)NC(=O)OC	1
427	COCC(C)O	0	51
428	COc1cc(Cc2cnc(N)nc2N)cc(OC)c1Br	1	41
429	CCCCC(CCC)C(=O)O	1	8
430	C[Si]1(C)O[Si](C)(c2ccccc2)O[Si](C)(c2ccccc2)O1	1	64
431	C=CCC1(O)CCC2C3CCC4=CC(=O)CCC4=C3C=CC21C	0	7
432	CCC1(O)CC2CN(CCc3c([nH]c4ccccc34)C(C(=O)OC)(c3cc4c(cc3OC)N(C=O)C3C(O)(C(=O)OC)C(OC(C)=O)C5(CC)C=CCN6CCC43C65)C2)C1	1	59
433	C=CC1(C)OC(=O)N(c2cc(Cl)cc(Cl)c2)C1=O	1	52
434	Cc1nc(N)nc(N)c1-c1ccccc1	1	56
435	O=C1CCC(N2Cc3ccccc3C2=O)C(=O)N1	1	53
436	Cc1ccc(C(C)(C)C)cc1	1	20
437	FCOC(C(F)(F)F)C(F)(F)F	1	65
438	Nc1nc2[nH][nH]nc-2c(=O)n1	1
439	O=C(O)C(Cl)Cl	1	51
440	C=CC(=O)NCNC(=O)C=C	1
441	CC1CS(=O)(=O)CCN1N=Cc1ccc([N+](=O)[O-])o1	1	21
442	C=CC=O	1	0
443	CC(C)(C)C(O)C(Oc1ccc(-c2ccccc2)cc1)n1cncn1	1	58
444	CCCCCC(O)C=CC1C2CC(OO2)C1CC=CCCCC(=O)O	1	66
445	CC1=C2CC3C(CC=C4CC(OC5OC(CO)C(O)C(O)C5O)CCC43C)C2CCC12OC1CC(C)CNC1C2C	1	7
446	N#Cc1c(Cl)c(Cl)c(Cl)c(C#N)c1Cl	1	20
447	COC(C)C(=O)O	1	51
448	O=C(O)C(Cl)(Cl)Cl	1	51
449	CCS(=O)(=O)OC	1	67
450	C=C[Si](C)(O[Si](C)(C)C)c1ccccc1	1	64
451	CC1CN1P(=O)(N1CC1C)N1CC1C	1	40
452	C=CC(N)=O	1	0
453	ClC1=C(Cl)C2C3C4CC(C5OC45)C3C1C2(Cl)Cl	1	22
454	CC12CCC(=O)C=C1CCC1C2CCC2(C)C1CCC2(C)O	1	7
455	O=C1CCC(N2C(=O)CCC2=O)C(=O)N1	0	53
456	CNC(N)=S	1	29
457	CCOC(N)=O	1	51
458	COP(=S)(OC)SCN1C(=O)c2ccccc2C1=O	1
459	CC1(C)CCC(C)(C)c2cc3cc(-c4ccc(C(=O)O)cc4)ccc3cc21	1
460	Cc1nc(N)nc(N)c1Oc1ccc(Cl)cc1	0	68
461	Nc1nc(=S)c2[nH]cnc2[nH]1	1	39
462	Cn1cnc2c1c(=O)[nH]c(=O)n2C	1	39
463	CCN1C(=O)NC(c2ccccc2)C1=O	1	20
464	O=C1NCCCC1N1C(=O)c2ccccc2S1(=O)=O	0	53
465	FC(F)OC(F)(F)C(F)Cl	1
466	BrCCBr	1	51
467	CCOCCOCCOCC	1	51
468	CCCCc1nc(Cl)c(CO)n1Cc1ccc(-c2ccccc2-c2nn[nH]n2)cc1	1
469	O=c1[nH]c(=O)n(C2CC(O)C(CO)O2)cc1F	1	6
470	OCC(Br)CBr	1	51
471	C[Si]1(C)O[Si](C)(C)O[Si](C)(c2ccccc2)O1	1	64
472	Nc1nc[nH]n1	1	69
473	CCCN(CCOc1c(Cl)cc(Cl)cc1Cl)C(=O)n1ccnc1	1
474	Nc1ccn(C2CCC(CO)O2)c(=O)n1	1	6
475	OCCOCCO	1	51
476	c1ccc(C(c2ccccc2)N2CCNCC2)cc1	1	23
477	CCSCc1ccccc1OC(=O)NC	0
478	CCC12C=CCN3CCC4(c5cc(C6(C(=O)OC)CC7CC(C(C)(F)F)CN(Cc8c6[nH]c6ccccc86)C7)c(OC)cc5N(C)C4C(O)(C(=O)OC)C1OC(C)=O)C32	1	59
479	CC(=O)C1(O)CCC2C3C=C(Cl)C4=CC(=O)C5CC5C4(C)C3CCC21C	1	7
480	CCCC1=NCCCC1	1	8
481	O=C(O)Cc1ccccc1Nc1c(Cl)cccc1Cl	1	26
482	N#CC(Cl)Cl	1	81
483	Cc1cccc(CN2CCN(C(c3ccccc3)c3ccc(Cl)cc3)CC2)c1	1	23
484	CC(C)OC(=O)COc1ccc(Cl)cc1Cl	1	14
485	Nc1cc(S(=O)(=O)O)cc2cc(S(=O)(=O)O)c(N=Nc3ccc(-c4ccc(N=Nc5c(S(=O)(=O)O)cc6cc(S(=O)(=O)O)cc(N)c6c5O)c(Cl)c4)cc3Cl)c(O)c12	1	70
486	O=C(O)c1cn(C2CC2)c2cc(N3CCNCC3)c(F)cc2c1=O	1	54
487	O=P(O)(O)C(Cl)(Cl)P(=O)(O)O	1	71
488	CCC1CCNC(C(=O)NC(C(C)Cl)C2OC(SC)C(O)C(O)C2O)C1	1	42
489	CC12C=CC(=O)C=C1CCC1C3CC(O)C(O)(C(=O)CO)C3(C)CC(O)C12F	1	7
490	CCCN(N=O)C(N)=O	1	29
491	COC(F)(F)C(Cl)Cl	1
492	Cc1ccc(S(=O)(=O)NC(=O)NC2CCCCC2)cc1	0	38
493	S=C1NCCN1	1	29
494	CCCCCCCCCCCCCN1CC(C)OC(C)C1	1	72
495	CCNc1ccc(N=Nc2ccccc2)cc1	1	36
496	S=c1nc[nH]c2nc[nH]c12	1	39
497	CC12CCC(=O)C=C1CCC1C2C(O)CC2(C)C1CCC2(O)C(=O)CO	1	7
498	c1ccc([Si]2O[Si]O[Si](c3ccccc3)O[Si]O2)cc1	1	64
499	CCCC1OC2CC3C4CCC5=CC(=O)C=CC5(C)C4C(O)CC3(C)C2(C(=O)CO)O1	1	7
500	CC1CC2C3CC(F)C4=CC(=O)C=CC4(C)C3C(O)CC2(C)C1C(=O)CO	1	7
501	CCOCC	1	51
502	C[Si]1(c2ccccc2)CC[Si](C)(c2ccccc2)O1	1	64
503	Cc1nc(N)nc(N)c1-c1ccc(Cl)c(Cl)c1	1	56
504	CNC1C(O)C(OC2C(NC(=O)C(O)CN)CC(N)C(OC3OC(CN)C(O)C(O)C3O)C2O)OCC1(C)O	1	25
505	Nc1nc(=O)n(C2CC(O)C(CO)O2)cc1Br	1	6
506	CC(=Cc1ccc(C(=O)O)cc1)c1ccc2c(c1)C(C)(C)CCC2(C)C	1
507	CN1CCCN(C(c2ccccc2)c2ccc(Cl)cc2)CC1	1	23
508	CCN(CC)C(=S)SSC(=S)N(CC)CC	1	73
509	CC1(C)O[Si](C)(c2ccccc2)O[Si](C)(c2ccccc2)O1	1	64
510	ClC1(Cl)C2(Cl)C3(Cl)C4(Cl)C(Cl)(Cl)C5(Cl)C3(Cl)C1(Cl)C5(Cl)C24Cl	1	22
511	CC=CC(=O)Oc1c([N+](=O)[O-])cc(C(CCC)CCCC)cc1[N+](=O)[O-]	1
512	CO	1	51
513	CCC1=CC2CN(C1)Cc1c([nH]c3ccccc13)C(C(=O)OC)(c1cc3c(cc1OC)N(C)C1C(O)(C(=O)OC)C(OC(C)=O)C4(CC)C=CCN5CCC31C54)C2	1	59
514	COC(=O)Nc1nc2ccc(C(=O)c3ccccc3)cc2[nH]1	1	74
515	CCCCNC(=O)NS(=O)(=O)c1ccc(N)cc1	1	38
516	Cc1cccc2c1CN(C1CCC(=O)NC1=O)C2=O	1	53
517	COCCOCCOCCO	1	51
518	CC(C)(C)N1CCN(C(c2ccccc2)c2ccc(Cl)cc2)CC1	1	23
519	O=C1c2ccccc2C(=O)N1c1ccccc1	1	17
520	CN(C)N=Nc1[nH]cnc1C(N)=O	1
521	CCCCOCCOC(=O)COc1ccc(Cl)cc1Cl	1	14
522	CC(C=O)Cc1ccc(C(C)C)cc1	1	20
523	CC(C(=O)O)c1cccc(C(=O)c2ccccc2)c1	1
524	COc1cc(NS(=O)(=O)c2ccc(N)cc2)ncn1	1	38
525	CN1CCN2c3ncccc3Cc3ccccc3C2C1	1	17
526	CN(C)C(=O)Nc1ccc(Cl)c(Cl)c1	1	55
527	CC(C)(C)C(O)(CCc1ccc(Cl)cc1)Cn1cncn1	1
528	COc1ccc2c(c1OC)C(=O)OC2C1c2c(cc3c(c2OC)OCO3)CCN1C	1	75
529	C=C1C(=CC=C2CCCC3(C)C2CCC3C(C)CCCC(C)(C)O)CC(O)CC1O	1	7
530	CCCCOCC(=O)O	0	51
531	O=[N+]([O-])c1ccc(Oc2c(Cl)cc(Cl)cc2Cl)cc1	0	45
532	CN(CCCN1c2ccccc2CCc2ccccc21)CC(=O)c1ccc(Cl)cc1	1	12
533	CCCCC(CCCC)C(=O)O	1	8
534	CCOC(=O)CCN(SN(C)C(=O)Oc1cccc2c1OC(C)(C)C2)C(C)C	1	76
535	CN(CCOc1ccc(NS(C)(=O)=O)cc1)CCc1ccc(NS(C)(=O)=O)cc1	1
536	COc1ccc(NS(=O)(=O)c2ccc(N)cc2)nn1	1	38
537	NCCC(O)C(=O)NC1CC(N)C(OC2OC(CN)C(O)C(O)C2O)C(O)C1OC1OC(CO)C(O)C(N)C1O	1	25
538	COc1cc2cc(c1Cl)N(C)C(=O)CC(OC(=O)C(C)N(C)C(C)=O)C1(C)OC1C(C)C1CC(O)(NC(=O)O1)C(OC)C=CC=C(C)C2	1
539	O=NN1CCNC1=S	1	29
540	NC(=O)N1c2ccccc2C=Cc2ccccc21	1	12
541	CC1=C2C(=O)C3C(CC=C4CC(O)CCC43C)C2CCC12OC1CC(C)CNC1C2C	1	7
542	CC(=O)OCC=C(C)C=CC=C(C)C=CC1=C(C)CCCC1(C)C	1	2
543	Nc1ncnc2c1ncn2C1CC(O)C(CO)O1	1
544	CN1C(=O)c2ccc([N+](=O)[O-])cc2C1=O	1	53
545	CC1CC2C3CC(F)C4=CC(=O)C=CC4(C)C3(F)C(O)CC2(C)C1(O)C(=O)SCF	1	7
546	CC(=O)OC1(C(C)=O)CCC2C3C=C(C)C4=CC(=O)CCC4(C)C3CCC21C	1	7
547	COc1ccc2cc(CCC(C)=O)ccc2c1	1	20
548	CCCCCC(O)C=CC1C(=O)CC(O)C1CC=CCCCC(=O)O	1	66
549	Brc1c(Br)c(Br)c(Oc2c(Br)c(Br)c(Br)c(Br)c2Br)c(Br)c1Br	0	45
550	CC(C)(C)NCC(O)COc1cccc2c1CC(O)C(O)C2	1	30
551	CC(c1ccc(S(C)(=O)=O)cc1)C(CO)NC(=O)C(Cl)Cl	1
552	CCN(C)C(=O)Oc1cccc(C(C)N(C)C)c1	1
553	COCCOCCOCCOC	1	51
554	Nc1ncc(Oc2ccc(Cl)cc2)c(N)n1	0	68
555	O=P1(NCCCl)OCCCN1CCCl	1	77
556	COc1ccc(CC(O)c2cc(OC)c(OC)c(OC)c2)cc1O	1	75
557	C=C(Cl)C#N	1	81
558	CC(C)COC(=O)CCCCC(=O)OCC(C)C	1	62
559	Cc1cc(C)nc(NS(=O)(=O)c2ccc(N)cc2)n1	1	38
560	NC1C2CN(c3nc4c(cc3F)c(=O)c(C(=O)O)cn4-c3ccc(F)cc3F)CC12	1	54
561	CC(C)NCC(O)COc1ccc(CC(N)=O)cc1	1	30
562	CS(=O)(=O)OCOS(C)(=O)=O	1
563	CCCCCCCCCCOc1cc2c(=O)c(C(=O)OCC)c[nH]c2cc1OCC	1
564	CCCC1COC(Cn2cncn2)(c2ccc(Cl)cc2Cl)O1	0	78
565	O=C1CC(N2Cc3ccccc3C2=O)CC(=O)N1	0	53
566	CCCC1CCCCN1C	1	8
567	NNC(N)=S	1	29
568	CCCCC(=O)N(Cc1ccc(-c2ccccc2-c2nnn[nH]2)cc1)C(C(=O)O)C(C)C	1	79
569	C[Si](C)(C)O[Si](O[Si](C)(C)C)c1ccccc1	1	64
570	CN(C)C(=O)N(C)N=O	1	29
571	CC1(C)OC2CC3C4CC(F)C5=CC(=O)C=CC5(C)C4C(O)CC3(C)C2(C(=O)CO)O1	1	7
572	CN1CCCC1c1cccnc1	1	53
573	CC12CCC(=O)C=C1CCC1C2CCC2(C)C(O)CCC12	1	7
574	CCOP(=O)(OCC)OC(=CCl)c1ccc(Cl)cc1Cl	1
575	O=C1c2ccccc2C(=O)N1c1cccnc1	0	17
576	Nc1ncn(C2CC(O)C(CO)O2)c(=O)n1	1	6
577	NCCc1ccccc1	1	20
578	COc1ccc(CCN2CCC(Nc3nc4ccccc4n3Cc3ccc(F)cc3)CC2)cc1	1
579	COP(=S)(OC)Oc1ccc([N+](=O)[O-])cc1	1
580	CCOS(C)(=O)=O	1	67
581	Nc1nc(=O)n(C2CC(O)C(CO)O2)cc1F	1	6
582	CC(CCc1ccccc1)NCC(O)c1ccc(O)c(C(N)=O)c1	1	35
583	CNC(=O)Oc1ccc(N(C)C)c(C)c1	1	46
584	Cc1ccccc1C	1	20
585	Nc1cccc2c1C(=O)N(C1CCC(=O)NC1=O)C2=O	1	53
586	CNC(=O)Oc1cccc2ccccc12	1
587	CC(C=CC=C(C)C=CC1=C(C)CCCC1(C)C)=CC=O	1	2
588	COC(=O)Nc1nc2ccccc2[nH]1	1	47
589	CCCOCC(=O)O	1	51
590	CCCCCC	0	8
591	c1cncc(C2=NCCCC2)c1	1	53
592	CCCCNC(=O)n1c(NC(=O)OC)nc2ccccc21	1	47
593	CC12CC1(C)C(=O)N(c1cc(Cl)cc(Cl)c1)C2=O	1	52
594	CN(C)c1ccc(N=Nc2ccccc2F)cc1	1	36
595	CC(C)(C)c1cc([N+](=O)[O-])cc([N+](=O)[O-])c1O	1	61
596	CNC(=O)ON=C(C)SC	0	57
597	COC12CCC3(CC1C(C)(O)C(C)(C)C)C1Cc4ccc(O)c5c4C3(CCN1CC1CC1)C2O5	1	35
598	C=CC(=C)Cl	0	81
599	CCCCCCCC(=O)Oc1c(I)cc(C#N)cc1I	1	80
600	N=c1ncn(C2OC(CO)C(O)C2O)c(=O)[nH]1	1	6
601	O=[N+]([O-])c1ccc(Oc2cc(Cl)cc(Cl)c2)cc1	1	45
602	COC(=O)CCCCC(=O)OC	1	62
603	CC(=O)N=c1sc(S(N)(=O)=O)nn1C	1
604	CCCC(NC(C)C(=O)N1C(C(=O)O)CC2CCCCC21)C(=O)OCC	1	48
605	O=C1CCC(N2C(=O)C3CCCCC3C2=O)C(=O)N1	0	53
606	S=C=S	1
607	CCCCCCCC(=O)Oc1c(Br)cc(C#N)cc1Br	1	80
608	Clc1cc(Cl)c(Oc2cc(Cl)c(Cl)cc2Cl)cc1Cl	1	45
609	CCCCCC(O)C=CC1C(O)CC(O)C1CC=CCCCC(=O)O	1	66
610	CCCCC(CC)CO	1	8
611	NC(=O)CCC(C(=O)O)N1C(=O)c2ccccc2C1=O	0	53
612	CC(=O)N1CCN(c2ccc(OCC3COC(Cn4ccnc4)(c4ccc(Cl)cc4Cl)O3)cc2)CC1	1
613	CCOC(=O)OCC	1
614	O=C1CNC(=O)N1	1	29
615	O=C(O)CN1C(=O)c2ccccc2C1=O	1	53
616	O=[N+]([O-])c1ccc(Oc2ccc(Br)cc2Br)cc1	1	45
617	O=C1NCCCC1N1Cc2ccccc2C1=O	1	53
618	CCCO	1	51
619	O=C(NC1C=CCCC1)NS(=O)(=O)c1ccc(Cl)cc1	1	38
620	NS(=O)(=O)c1cc(C(=O)O)c(NCc2ccco2)cc1Cl	1	9
621	CCCCC1=NC2(CCCC2)C(=O)N1Cc1ccc(-c2ccccc2-c2nnn[nH]2)cc1	1	79
622	CC(=O)C1(N)Cc2c(O)c3c(c(O)c2C(OC2CC(O)C(O)CO2)C1)C(=O)c1ccccc1C3=O	1	15
623	O=C(O)C(Cl)(Cl)Br	1	51
624	C=C1CC2CCC34CC5OC6C(O3)C3OC(CCC3OC6(O)C5O4)CC(=O)OC3C(CC4OC(CCC1O2)CC(C)C4=C)OC1CC2OC4(CC2OC1C3C)CC1OC2(CC(C)C3OC(C(O)CC(O)CO)CC3O2)CC(C)C1O4	1
625	NC(=O)NC(=O)Cc1ccccc1	1	20
626	CCCCOCC1CO1	1	51
627	O=[N+]([O-])c1ccc(Oc2ccc(Cl)cc2Cl)cc1	1	45
628	CC(C)c1ccc(NC(=O)N(C)C)cc1	0	55
629	CC(O)(P(=O)(O)O)P(=O)(O)O	1	71
630	CCCCCCCC(=O)O	0	8
631	C[Si](C)(O[Si](C)(C)c1ccccc1)c1ccccc1	1	64
632	CCOC(=O)NCCOc1ccc(Oc2ccccc2)cc1	1
633	CCCCO	1	51
634	N#CC(Cl)(Cl)Cl	1	81
635	CCCCC(CC)C(=O)O	1	8
636	C1COCCO1	1	51
637	O=C1CCC(N2C(=O)c3ccccc3S2(=O)=O)C(=O)N1	0	53
638	O=C(O)COc1cc(Cl)c(Cl)cc1Cl	1	14
639	NCCc1c[nH]c2ccc(O)cc12	1	20
640	Cc1nc(N)nc(N)c1Cc1ccc([N+](=O)[O-])cc1	0	41
641	Cc1c(Cl)ccc(Cl)c1Cl	1	20
642	CC(=O)C1CCC2C3CCC4=CC(=O)CCC4(C)C3CCC12C	1	7
643	CN(C)C(=S)SSC(=S)N(C)C	1	73
644	CC12C=CC3=C4CCC(=O)C=C4CCC3C1CCC2O	1	7
645	CNC(=O)N(C)C	1	29
646	NCC1CCC(N)C(OC2C(N)CC(N)C(OC3OC(CO)C(O)C(N)C3O)C2O)O1	1	25
647	CC#CC1(O)CCC2C3CCC4=CC(=O)CCC4=C3C(c3ccc(N(C)C)cc3)CC21C	1	7
648	CC(C)NC(=O)N1CC(=O)N(c2cc(Cl)cc(Cl)c2)C1=O	1
649	CCC#N	1	81
650	O=C(O)CCl	1	51
651	COC1=CC=C2C3Cc4ccc(OC)c5c4C2(CCN3C)C1O5	1	35
652	CCOC(=O)C(CCc1ccccc1)NC1CCc2ccccc2N(CC(=O)O)C1=O	1	48
653	COC(=O)Nc1nc2ccc(Sc3ccccc3)cc2[nH]1	1	47
654	CC(=O)OCN=[N+](C)[O-]	1
655	CC#N	1	81
656	[O-][n+]1nc(-n2ccnc2)nc2ccc(Cl)cc21	1
657	O=C1CCC(N2C(=O)c3ccccc3C2=O)C(=O)N1	1	53
658	CCCCc1oc2ccccc2c1C(=O)c1cc(I)c(OCCN(CC)CC)c(I)c1	1
659	CN(C)c1ccc(N=Nc2cccc(C(F)(F)F)c2)cc1	1	36
660	C[Si](Cn1cncn1)(c1ccc(F)cc1)c1ccc(F)cc1	1
661	C[Si](C)(C)O[Si](O[Si](C)(C)C)(c1ccccc1)c1ccccc1	1	64
662	C[Si]1(C)O[Si](C)(C)O[Si](C)(c2ccccc2)O[Si](C)(C)O1	1	64
663	N#CC(Br)Br	1	81
664	CCOCCO	1	51
665	COCCOC(C)=O	1	51
666	CCCOCC(=Nc1ccc(Cl)cc1C(F)(F)F)n1ccnc1	1
667	CCCCC(C#N)(Cn1cncn1)c1ccc(Cl)cc1	1	50
668	O=C(O)C(Cl)Br	1	51
669	CC(C=O)Cc1cccc(C(C)(C)C)c1	1
670	CC(C)C(=O)Nc1ccc([N+](=O)[O-])c(C(F)(F)F)c1	1
671	CC(=O)OC1(C(C)=O)CCC2C3C=C(Cl)C4=CC(=O)C5CC5C4(C)C3CCC21C	1	7
672	CC(C)(C)C(=O)C(Oc1ccc(Cl)cc1)n1ccnc1	1	58
673	CCCC1CC(C(=O)NC(C(C)O)C2OC(SC)C(O)C(O)C2O)N(C)C1	1	42
674	COC(=O)Nc1nc2ccc(C(=O)c3ccc(F)cc3)cc2[nH]1	1	74
675	N#CC(CCc1ccc(Cl)cc1)(Cn1cncn1)c1ccccc1	1	50
676	NC(N)=S	1	29
677	NC(=O)CCCN1C(=O)c2ccccc2C1=O	1	53
678	CCCN(CCC)c1c([N+](=O)[O-])cc(C(F)(F)F)cc1[N+](=O)[O-]	1
679	Nc1nc2[nH]cnc2c(=O)[nH]1	1	39
680	O=C(O)C(Br)Br	1	51
681	ClC1=C(Cl)C2(Cl)C3C(Cl)C(Cl)CC3C1(Cl)C2(Cl)Cl	1	22
682	O=C(O)c1ccc(CCN2CCN(CC=Cc3ccc(Cl)cc3)CC2)cc1	1
683	COP(=O)(OC)C(O)C(Cl)(Cl)Cl	1
684	CCCCCCCCCCCCN1CC(C)OC(C)C1	1	72
685	Cc1ccc(C)cc1	1	20
686	CNc1ccc(N=Nc2ccccc2)cc1	1	36
687	COCCOCCOC	1	51
688	CNC(=O)Oc1cccc2c1OC(C)(C)O2	1	46
689	Cc1cn(C2C=CC(CO)O2)c(=O)[nH]c1=O	1	6
690	ClCCCl	0
691	Cc1cc(Cl)ccc1OC(C)C(=O)O	1	14
692	CN1CCN(C(c2ccccc2)c2ccc(Cl)cc2)CC1	1	23
693	O=[N+]([O-])c1ccc(Oc2cc(Cl)ccc2Cl)cc1	1	45
694	O=C(O)CN(CCN(CC(=O)O)CC(=O)O)CC(=O)O	1
695	CNC(C)Cc1ccccc1	1	20
696	CC(C=CC1=C(C)C(=O)CCC1(C)C)=CC=CC(C)=CC(=O)O	1	2
697	CC1CC2C3CC(F)C4=CC(=O)C=CC4(C)C3(F)C(O)CC2(C)C1C(=O)CO	1	7
698	OCc1c[nH]c2ccccc12	1	53
699	O=C(O)CCc1nc(-c2ccccc2)c(-c2ccccc2)o1	1
700	CC(C)NCC(O)COc1cccc2ccccc12	1	30
701	O=C1CCC(N2C(=O)c3ccccc3C2=O)C(=O)O1	0	53
702	CCCCCc1nc(N)nc(N)c1-c1ccc(Cl)cc1	1	56
703	Cc1ccc(-c2c(Cl)nc(C#N)n2S(=O)(=O)N(C)C)cc1	1
704	COC(C)CO	1	51
705	N#Cc1cc(I)c(O)c(I)c1	1	49
706	CN(C)c1ccc(N=Nc2cccc(F)c2)cc1	1	36
707	O=C(C(F)(F)F)C(F)(F)F	1	65
708	CNC(=O)NC	1	29
709	CC(N)Cc1ccccc1	1	20
710	Clc1ccc(Cl)cc1	1	20
711	COS(C)(=O)=O	1	67
712	Cc1ccc([N+](=O)[O-])cc1[N+](=O)[O-]	1	61
713	O=C(O)CCCN1C(=O)c2ccccc2C1=O	1	53
714	O=c1[nH]c(=O)n(C2CC(O)C(CO)O2)cc1Br	1	6
715	N#CCCl	1	81
716	C=CCOC(Cn1ccnc1)c1ccc(Cl)cc1Cl	1	78
717	O=C(C(Cl)Cl)C(Cl)Cl	1
718	CCCSc1ccc2[nH]c(NC(=O)OC)nc2c1	1	47
719	COCC(=O)Nc1cc(Sc2ccccc2)ccc1N=C(NC(=O)OC)NC(=O)OC	1
720	Clc1ccc2c(c1)C(N1CCNCC1)=Nc1ccccc1O2	1
721	CN(N=O)C(N)=O	1	29
722	NCCc1ccc(O)c(O)c1	1	20
723	C=CC#N	1	81
724	CCN(CC)CCOc1ccc(C(O)(Cc2ccc(Cl)cc2)c2ccc(C)cc2)cc1	1
725	CCCCCC(O)C=CC1OC2CC(O2)C1CC=CCCCC(=O)O	1	66
726	CCCCN(CCCC)SN(C)C(=O)Oc1cccc2c1OC(C)(C)C2	1	76
727	ClC1=C(Cl)C(Cl)(Cl)C(Cl)=C1Cl	0
728	CCC1(c2ccccc2)NC(=O)N(C)C1=O	1	20
729	COc1cnc(NS(=O)(=O)c2ccc(N)cc2)nc1	1	38
730	COc1c2occc2cc2ccc(=O)oc12	1	14
731	CCC(=O)OC(OP(=O)(CCCCc1ccccc1)CC(=O)N1CC(C2CCCCC2)CC1C(=O)O)C(C)C	1
732	Cc1ccc(NC(=O)N(C)C)cc1Cl	1	55
733	C=C1CCC(O)CC1=CC=C1CCCC2(C)C1CCC2C(C)CCCC(C)C	1	7
734	Cc1ccccc1[Si]1(C)O[Si](C)(C)O[Si](C)(C)O[Si](C)(C)O1	1	64
735	COC(=O)CCC(C(N)=O)N1C(=O)c2ccccc2C1=O	1	53
736	FC(F)(F)C(Cl)Br	1
737	CCCCC(CC)COC(=O)COc1ccc(Cl)cc1Cl	1	14
738	C=C(C)C(N)=O	1	0
739	CC12CCC(=O)C=C1CCC1C2CCC2(C)C(C(=O)CO)CCC12	1	7
740	O=[N+]([O-])c1ccc(Oc2ccc(Cl)cc2)cc1	1	45
741	COc1c(C)c(O)c(Cl)c(C)c1C(=O)OC(C(C)O)C(O)CC=O	1
742	ClC1=C(Cl)C2(Cl)C3C4OC4C(Cl)C3C1(Cl)C2(Cl)Cl	1	22
743	NCCCCC(NC(CCc1ccccc1)C(=O)O)C(=O)N1CCCC1C(=O)O	1	48
744	CCOc1ccc2nc(S(N)(=O)=O)sc2c1	1
745	CNC(=O)ON=CC(C)(C)SC	1
746	CC1(C)OC(=O)NC1=O	1	34
747	CN(C)C(=S)N(C)C	1	29
748	CN1C(=O)c2ccccc2C1=O	1	53
749	Clc1ccc(Oc2c(Cl)cccc2Cl)cc1Cl	1	45
750	CN1CCN(c2c(F)cc3c(=O)c(C(=O)O)cn4c3c2OCN4C)CC1	1	54
751	COCCOC	1	51
752	c1nnc[nH]1	1	69
753	OC(Cn1cncn1)(Cn1cncn1)c1ccc(F)cc1F	1
754	CC1=C2CC3C(CC=C4CC(O)CCC43C)C2CCC12OC1CC(C)CNC1C2C	1	7
755	Nc1ncnc2nc[nH]c12	1
756	O=[N+]([O-])c1ccc(Oc2c(Cl)ccc(Cl)c2Cl)cc1	1	45
757	CN1CCN(C(c2ccccc2)c2ccccc2)CC1	1	23
758	Cc1cccc(C)c1	1	20
759	NC1CCCCC1	1	8
760	CN(C)C1C(O)=C(C(N)=O)C(O)C2(O)C(O)=C3C(=O)c4c(O)cccc4C(C)(O)C3CC12	1	11
761	CCCCNC(=S)NCCCC	1	37
762	Cc1nc(NCc2ccccc2)c2cc[nH]c2n1	0	17
763	CCCCOC(=O)CCCCC(=O)OCCCC	1	62
764	CS(=O)(=O)OCCCOS(C)(=O)=O	1
765	C1CO1	1	51
766	CCN(CCO)S(=O)(=O)C(F)(F)C(F)(F)C(F)(F)C(F)(F)C(F)(F)C(F)(F)C(F)(F)C(F)(F)F	1	63
767	Fc1ccc(C2(Cn3cncn3)OC2c2ccccc2Cl)cc1	1
768	NC(=O)CN1C(=O)c2ccccc2C1=O	0	53
769	CSC1=NC(C)(c2ccccc2)C(=O)N1Nc1ccccc1	1
770	CC(=O)C1CCC2C3C=CC4=CC(=O)CCC4(C)C3CCC12C	0	7
771	Brc1cc(Oc2cc(Br)c(Br)c(Br)c2Br)c(Br)c(Br)c1Br	1	45
772	CCOS(=O)(=O)CC	1	67
773	CC(=O)OC1(C(C)=O)CCC2C3C=C(Cl)C4=CC(=O)CCC4(C)C3CCC21C	1	7
774	Clc1ccc(CN2CCNCC2)cc1	1	53
775	CCCCOCCCC	1	51
776	CNC(=O)Oc1ccccc1OC(C)C	1	46
777	CCCC(Cn1cncn1)c1ccc(Cl)cc1Cl	1	50
778	CON(C)C(=O)Nc1ccc(Cl)cc1	1	55
779	CN(C)C(=O)N(C)C	1	29
780	O=[N+]([O-])c1ccc(Oc2ccc(F)cc2F)cc1	1	45
781	CC(C[Si](C)(C)O[Si](C)(C)C)c1ccccc1	1
782	CC(C)OS(C)(=O)=O	1	67
783	CC(C)(C)C(=O)C(Oc1ccc(Cl)cc1)n1cncn1	1	58
784	NC(Cc1ccccc1)C(=O)O	1	20
785	O=[N+]([O-])c1ccc(Oc2cc(Cl)cc(Cl)c2Cl)cc1	1	45
786	C=CCC#N	1	81
787	CCN1CCN(c2cc3c(cc2F)c(=O)c(C(=O)O)cn3C2CC2)CC1	1	54
788	Cc1ccc(N=Nc2ccc(N(C)C)cc2)cc1	1	36
789	ClC1=C(Cl)C2(Cl)C3C4C=CC(C4)C3C1(Cl)C2(Cl)Cl	1	22
790	Brc1ccc(Oc2cc(Br)c(Br)cc2Br)c(Br)c1	1	45
791	CCCCC(CC)COC(=O)c1ccccc1C(=O)OCC(CC)CCCC	1
792	CCCCCCCN(CC)CCCC(O)c1ccc(NS(C)(=O)=O)cc1	1
793	Nc1ccc(S(N)(=O)=O)cc1	0	38
794	CCOC(=O)C(CCc1ccccc1)NC(C)C(=O)N1CCCC1C(=O)O	1	48
795	O=C1C2(Cl)C3(Cl)C4(Cl)C(Cl)(Cl)C5(Cl)C3(Cl)C1(Cl)C5(Cl)C24Cl	1	22
796	COc1cc(-c2ccc(N=Nc3ccc4c(S(=O)(=O)O)cc(S(=O)(=O)O)c(N)c4c3O)c(OC)c2)ccc1N=Nc1ccc2c(S(=O)(=O)O)cc(S(=O)(=O)O)c(N)c2c1O	1	82
797	CC(C)[N+]1(C)C2CCC1CC(OC(=O)C(CO)c1ccccc1)C2	1	20
798	CCN(Cc1cccc(S(=O)(=O)O)c1)c1ccc(C(=C2C=CC(=[N+](CC)Cc3cccc(S(=O)(=O)O)c3)C=C2)c2ccccc2S(=O)(=O)O)cc1	0
799	O=S(=O)(O)C(F)(F)C(F)(F)C(F)(F)C(F)(F)C(F)(F)C(F)(F)C(F)(F)C(F)(F)F	1	63
800	C[N+]1(C)C2CC(OC(=O)C(O)(c3cccs3)c3cccs3)CC1C1OC12	1	20
801	O=S(=O)(O)CC(S)CS	0
802	COc1cc(-c2ccc(N=Nc3c(S(=O)(=O)O)cc4cc(S(=O)(=O)O)cc(N)c4c3O)c(OC)c2)ccc1N=Nc1c(S(=O)(=O)O)cc2cc(S(=O)(=O)O)cc(N)c2c1O	1	70
803	Cc1cc(-c2ccc(N=Nc3ccc4c(S(=O)(=O)O)cc(S(=O)(=O)O)c(N)c4c3O)c(C)c2)ccc1N=Nc1ccc2c(S(=O)(=O)O)cc(S(=O)(=O)O)c(N)c2c1O	1	82
804	C=CCC1(C(C)CCC)C(=O)N=C(O)NC1=O	1	34
805	COc1cc(-c2ccc([N+]#N)c(OC)c2)ccc1[N+]#N	0
806	Cc1cc(-c2ccc(N=Nc3c(S(=O)(=O)O)cc4cc(S(=O)(=O)O)cc(N)c4c3O)c(C)c2)ccc1N=Nc1c(S(=O)(=O)O)cc2cc(S(=O)(=O)O)cc(N)c2c1O	1	70
807	CN(C)c1ccc(C(=C2C=CC(=[N+](C)C)C=C2)c2c(O)c(S(=O)(=O)O)cc3cc(S(=O)(=O)O)ccc23)cc1	0
808	C[N+]1(C)CCC(OC(=O)C(O)(c2ccccc2)C2CCCC2)C1	0	20
809	Nc1cc(S(=O)(=O)O)cc2cc(S(=O)(=O)O)c(N=Nc3ccc(-c4ccc(N=Nc5c(S(=O)(=O)O)cc6cc(S(=O)(=O)O)cc(N)c6c5O)cc4)cc3)c(O)c12	1	70
810	Cc1ccccc1C(c1ccccc1)N1CCNCC1	1	23
811	Cc1ccccc1C(c1ccccc1)N1CCN(C)CC1	1	23
812	CN(C)c1ccc(O)c2c1CC1CC3C(N(C)C)C(O)=C(C(N)=O)C(=O)C3(O)C(O)=C1C2=O	1	11
813	CN(C)C1C(O)=C(C(N)=O)C(O)C2(O)C(O)=C3C(=O)c4c(O)cccc4C(C)(O)C3C(O)C12	1	11
814	O=P1(N(CCCl)CCCl)NCCCO1	1	77
815	CN(C)CCCN1c2ccccc2Sc2ccc(Cl)cc21	1	12
816	CS(=O)(=O)Nc1ccc2c(c1)C(=O)CC1(CCN(CCc3ccc4nonc4c3)CC1)O2	1
817	COc1cccc2c1C(=O)c1c(O)c3c(c(O)c1C2=O)CC(O)(C(=O)COC(=O)CCN)CC3OC1OC(C)C(O)C(O)C1F	1	15
818	Clc1ccccc1CNCC1CCC(CNCc2ccccc2Cl)CC1	1
