# Supplementary material for: Making sense of chemical space network shows signs of criticality
Source: Sci Rep. 2023 Dec 4;13:21335. doi: 10.1038/s41598-023-48107-3 (PMC10696027; doi:10.1038/s41598-023-48107-3)
Supplement: Supplementary file 3 — Supplementary Table S2. [file 41598_2023_48107_MOESM3_ESM.csv]

Descriptors	Description	First_Community	Second_Community	Third_Community
MolWt	Molecular weight	205.257 (76.775)	384.516 (78.454)	105.607 (64.3635)
HeavyAtomMolWt	The average molecular weight of the molecule ignoring hydrogens	191.2845 (70.1243)	352.26 (75.474)	97.039 (59.7532)
ExactMolWt	Molecule’s exact molecular weight	205.1103 (76.584)	384.2301 (77.9509)	105.5528 (64.3123)
NumValenceElectrons	Count of total valence electrons	74.0 (28.0)	152.0 (26.0)	38.0 (15.0)
BCUT2D_MWLOW	Lowest eigenvalue of Burden matrix/weighted by atomic masses	10.0435 (0.223)	9.4642 (0.0485)	10.7145 (0.2654)
BCUT2D_CHGHI	Highest eigenvalue of Burden matrix/weighted by Gasteiger charge	2.1184 (0.3812)	2.6491 (0.0667)	1.8728 (0.1392)
BCUT2D_CHGLO	Lowest eigenvalue of Burden matrix/weighted by Gasteiger charge	-2.091 (0.2652)	-2.5759 (0.0478)	-1.9269 (0.1576)
BCUT2D_LOGPHI	Lowest eigenvalue of Burden matrix/weighted by logP	2.2401 (0.173)	2.6682 (0.0432)	1.7817 (0.2248)
BertzCT	Complexity index taking into account bond connectivities and atom types	342.0327 (225.9057)	764.3631 (200.2159)	42.2401 (44.6906)
Chi0	Simple molecular connectivity Chi indices for path order 0	10.6943 (4.0542)	20.3112 (3.5081)	5.1547 (2.1213)
Chi0n	Sigma molecular connectivity Chi index for path order 0	8.1007 (3.3735)	16.4275 (2.5754)	3.7391 (2.1821)
Chi0v	Valence molecular connectivity Chi index for path order 0	8.4544 (3.0748)	16.4914 (3.1273)	4.2694 (2.2451)
Chi1	Simple molecular connectivity Chi indices for path order 1	6.6643 (2.8534)	12.9632 (2.1612)	2.9142 (1.2855)
Chi1n	Sigma molecular connectivity Chi index for path order 1	4.4556 (2.1027)	10.0873 (1.3446)	1.9417 (1.2197)
Chi1v	Valence molecular connectivity Chi index for path order 1	4.7828 (1.9243)	10.1423 (1.6192)	2.1737 (1.1587)
Chi2n	Sigma molecular connectivity Chi index for path order 2	3.5755 (1.6717)	9.7098 (1.2148)	1.0249 (0.6872)
Chi2v	Valence molecular connectivity Chi index for path order 2	3.7319 (1.6168)	9.7602 (1.4712)	1.2268 (1.1889)
Chi3n	Sigma molecular connectivity Chi index for path order 3	2.1342 (1.6098)	8.5241 (0.6604)	0.4441 (0.4857)
Chi3v	Valence molecular connectivity Chi index for path order 3	2.4846 (1.593)	8.5241 (0.6767)	0.5994 (0.5402)
Chi4n	Sigma molecular connectivity Chi index for path order 4	1.3327 (1.1517)	7.1536 (0.6834)	0.1624 (0.3659)
Chi4v	Valence molecular connectivity Chi index for path order 4	1.5426 (1.1053)	7.2271 (0.7951)	0.1733 (0.3659)
Ipc	Coefficients of the characteristic polynomial of the adjacency matrix of a hydrogen-suppressed molcular graph	1481.2031 (7085.9975)	1500075.6365 (2276807.9216)	20.9863 (34.6659)
Kappa1	Molecular shape Kappa index for 1 bonded fragment	10.5881 (3.3985)	19.5518 (3.7651)	6.255 (2.47)
LabuteASA	Labute's Approximate Surface Area	87.3292 (31.1468)	163.2431 (32.1835)	42.4926 (19.2906)
SMR_VSA7	MOE Molecural Refractivity VSA Descriptor –7th eigenvalue	35.8953 (4.2912)	22.7953 (12.152)	0.0 (0.0)
SlogP_VSA6	MOE-type descriptor using logP and VDW surface area at radius 6 contributions	30.3318 (6.0664)	22.7574 (12.152)	0.0 (0.0)
EState_VSA10	MOE-type descriptor using EState indices and VDW surface area at radius 10 contributions	4.7945 (9.5891)	14.3836 (9.9011)	0.0 (4.7945)
HeavyAtomCount	Number of heavy atoms a molecule ignoring hydrogens.	14.0 (6.0)	28.0 (5.0)	6.0 (2.75)
RingCount	Total number of cycles	1.0 (1.0)	4.0 (0.0)	0.0 (0.0)
MolMR	Molar refractivity	55.5069 (19.2146)	99.4058 (16.1878)	24.5597 (11.7506)
ATS1dv	Moreau-Broto Autocorrelation of lag 1 weighted by valence electrons	165.5 (103.8333)	320.0 (107.1111)	59.8889 (44.0)
ATS2dv	Moreau-Broto Autocorrelation of lag 2 weighted by valence electrons	224.4444 (172.75)	480.0 (184.0)	58.0 (55.5669)
ATS3dv	Moreau-Broto Autocorrelation of lag 3 weighted by valence electrons	224.5 (192.2778)	527.7778 (245.0)	37.0 (58.9506)
ATS4dv	Moreau-Broto Autocorrelation of lag 4 weighted by valence electrons	166.0185 (191.25)	482.0 (247.8889)	10.0 (32.0)
ATS5dv	Moreau-Broto Autocorrelation of lag 5 weighted by valence electrons	118.7778 (138.9167)	410.0 (293.0)	0.0 (24.75)
ATS6dv	Moreau-Broto Autocorrelation of lag 6 weighted by valence electrons	76.5 (114.5)	317.0 (204.6667)	0.0 (7.75)
ATS0d	Moreau-Broto Autocorrelation of lag 0 weighted by sigma electrons	82.5 (37.0)	191.0 (24.0)	29.0 (14.0)
ATS1d	Moreau-Broto Autocorrelation of lag 1 weighted by sigma electrons	100.0 (51.0)	255.0 (33.0)	33.0 (16.25)
ATS2d	Moreau-Broto Autocorrelation of lag 2 weighted by sigma electrons	159.5 (93.0)	468.0 (52.0)	45.0 (34.75)
ATS3d	Moreau-Broto Autocorrelation of lag 3 weighted by sigma electrons	166.0 (119.0)	602.0 (82.0)	39.0 (36.75)
ATS4d	Moreau-Broto Autocorrelation of lag 4 weighted by sigma electrons	142.5 (107.0)	623.0 (112.0)	25.0 (38.5)
ATS5d	Moreau-Broto Autocorrelation of lag 5 weighted by sigma electrons	113.5 (109.0)	581.0 (114.0)	17.0 (32.75)
ATS6d	Moreau-Broto Autocorrelation of lag 6 weighted by sigma electrons	76.5 (80.0)	467.0 (110.0)	4.5 (24.5)
ATS7d	Moreau-Broto Autocorrelation of lag 7 weighted by sigma electrons	47.5 (61.25)	324.0 (140.0)	0.0 (9.0)
ATS8d	Moreau-Broto Autocorrelation of lag 8 weighted by sigma electrons	17.0 (52.25)	222.0 (108.0)	0.0 (3.0)
ATS1s	Moreau-Broto Autocorrelation of lag 1 weighted by intrinsic state	88.75 (42.4583)	159.5903 (33.7431)	47.9167 (23.7523)
ATS3s	Moreau-Broto Autocorrelation of lag 3 weighted by intrinsic state	200.6389 (131.1319)	460.1667 (135.8611)	75.25 (54.4566)
ATS4s	Moreau-Broto Autocorrelation of lag 4 weighted by intrinsic state	189.4167 (182.8453)	542.7639 (168.1667)	44.4414 (46.25)
ATS5s	Moreau-Broto Autocorrelation of lag 5 weighted by intrinsic state	162.1111 (163.787)	622.8333 (287.1721)	39.5 (67.4167)
ATS6s	Moreau-Broto Autocorrelation of lag 6 weighted by intrinsic state	126.9167 (136.0833)	532.5694 (261.7551)	4.5 (47.4827)
ATS7s	Moreau-Broto Autocorrelation of lag 7 weighted by intrinsic state	72.6667 (109.8194)	397.6944 (214.3328)	0.0 (31.7562)
ATS8s	Moreau-Broto Autocorrelation of lag 8 weighted by intrinsic state	31.5 (86.5833)	313.9928 (164.9167)	0.0 (3.0)
ATS1Z	Moreau-Broto Autocorrelation of lag 1 weighted by atomic number	677.0 (262.5)	1368.0 (232.0)	322.0 (187.5)
ATS2Z	Moreau-Broto Autocorrelation of lag 2 weighted by atomic number	971.5 (513.5)	2265.0 (403.0)	393.5 (309.25)
ATS3Z	Moreau-Broto Autocorrelation of lag 3 weighted by atomic number	1105.0 (736.5)	2964.0 (789.0)	332.0 (329.0)
ATS4Z	Moreau-Broto Autocorrelation of lag 4 weighted by atomic number	901.0 (919.25)	3149.0 (1038.0)	165.0 (259.25)
ATS5Z	Moreau-Broto Autocorrelation of lag 5 weighted by atomic number	735.5 (663.25)	2756.0 (1206.0)	57.5 (225.25)
ATS6Z	Moreau-Broto Autocorrelation of lag 6 weighted by atomic number	437.5 (510.5)	2109.0 (908.0)	4.5 (153.0)
ATS7Z	Moreau-Broto Autocorrelation of lag 7 weighted by atomic number	208.0 (428.75)	1759.0 (777.0)	0.0 (59.0)
ATS8Z	Moreau-Broto Autocorrelation of lag 8 weighted by atomic number	53.5 (300.0)	1301.0 (808.0)	0.0 (3.0)
ATS1m	Moreau-Broto Autocorrelation of lag 1 weighted by mass	2517.36 (1140.6839)	5099.1139 (941.9795)	1180.1232 (800.7142)
ATS2m	Moreau-Broto Autocorrelation of lag 2 weighted by mass	3692.6568 (1884.6472)	8258.187 (1852.1251)	1420.7305 (1083.8298)
ATS3m	Moreau-Broto Autocorrelation of lag 3 weighted by mass	3998.8075 (2888.5825)	10604.7041 (3329.4613)	1179.0396 (1111.8887)
ATS4m	Moreau-Broto Autocorrelation of lag 4 weighted by mass	2984.1098 (3215.8241)	10634.2815 (4314.515)	499.5106 (900.2759)
ATS5m	Moreau-Broto Autocorrelation of lag 5 weighted by mass	2493.1019 (2396.8372)	8932.5628 (4852.8092)	113.9428 (731.5546)
ATS6m	Moreau-Broto Autocorrelation of lag 6 weighted by mass	1470.0176 (1797.2229)	6958.7242 (3416.6586)	4.5723 (485.8513)
ATS7m	Moreau-Broto Autocorrelation of lag 7 weighted by mass	564.2322 (1468.2619)	5710.3853 (2817.8875)	0.0 (118.4929)
ATS8m	Moreau-Broto Autocorrelation of lag 8 weighted by mass	102.3997 (884.7413)	4411.8929 (2903.8921)	0.0 (3.0482)
ATS0v	Moreau-Broto Autocorrelation of lag 0 weighted by VDW volume	5819.3912 (2156.659)	11407.3678 (1959.8287)	2570.6361 (858.2984)
ATS1v	Moreau-Broto Autocorrelation of lag 1 weighted by VDW volume	7085.3628 (2894.4087)	15485.0923 (2255.992)	2869.8655 (1277.162)
ATS2v	Moreau-Broto Autocorrelation of lag 2 weighted by VDW volume	10346.7924 (4859.3768)	26092.6335 (2811.2777)	3410.2428 (1574.0732)
ATS3v	Moreau-Broto Autocorrelation of lag 3 weighted by VDW volume	11211.4938 (6442.6925)	35378.005 (4105.0898)	2679.6451 (1832.9018)
ATS4v	Moreau-Broto Autocorrelation of lag 4 weighted by VDW volume	9476.2096 (7788.9349)	38574.4954 (7588.6249)	1847.1289 (2577.1081)
ATS5v	Moreau-Broto Autocorrelation of lag 5 weighted by VDW volume	7411.0348 (7116.3329)	34163.5296 (9259.0012)	950.0541 (2335.4374)
ATS6v	Moreau-Broto Autocorrelation of lag 6 weighted by VDW volume	5235.267 (5664.5979)	27592.9224 (8242.1597)	139.8768 (1606.5974)
ATS7v	Moreau-Broto Autocorrelation of lag 7 weighted by VDW volume	2935.2746 (4316.5629)	19628.1412 (7658.5033)	0.0 (736.9796)
ATS8v	Moreau-Broto Autocorrelation of lag 8 weighted by VDW volume	829.9874 (3532.4946)	14128.725 (6476.3632)	0.0 (93.2512)
ATS0se	Moreau-Broto Autocorrelation of lag 0 weighted by Sanderson electronegativity	208.0677 (73.8781)	430.1337 (58.6933)	115.303 (58.9861)
ATS1se	Moreau-Broto Autocorrelation of lag 1 weighted by Sanderson electronegativity	213.5386 (79.279)	451.7314 (64.6705)	111.5519 (62.1746)
ATS2se	Moreau-Broto Autocorrelation of lag 2 weighted by Sanderson electronegativity	349.416 (153.0681)	879.4673 (133.9703)	189.4577 (123.2726)
ATS3se	Moreau-Broto Autocorrelation of lag 3 weighted by Sanderson electronegativity	460.8319 (209.9782)	1380.3705 (139.4327)	194.6142 (146.0243)
ATS4se	Moreau-Broto Autocorrelation of lag 4 weighted by Sanderson electronegativity	500.0895 (298.7434)	1804.6865 (229.9123)	129.3144 (150.8076)
ATS5se	Moreau-Broto Autocorrelation of lag 5 weighted by Sanderson electronegativity	411.6543 (357.5659)	1972.2771 (299.6965)	112.758 (176.5866)
ATS6se	Moreau-Broto Autocorrelation of lag 6 weighted by Sanderson electronegativity	303.3392 (318.4996)	1697.5692 (476.1466)	30.2331 (134.9329)
ATS7se	Moreau-Broto Autocorrelation of lag 7 weighted by Sanderson electronegativity	219.3429 (220.1346)	1181.9491 (525.3827)	0.0 (75.816)
ATS8se	Moreau-Broto Autocorrelation of lag 8 weighted by Sanderson electronegativity	98.0009 (194.461)	864.7371 (421.1597)	0.0 (20.1554)
ATS0pe	Moreau-Broto Autocorrelation of lag 0 weighted by Pauling electronegativity	168.9714 (59.0984)	346.5898 (50.7011)	93.2372 (45.8623)
ATS1pe	Moreau-Broto Autocorrelation of lag 1 weighted by Pauling electronegativity	178.4732 (66.2677)	374.4055 (51.9209)	92.8498 (51.3525)
ATS2pe	Moreau-Broto Autocorrelation of lag 2 weighted by Pauling electronegativity	288.6132 (124.4646)	716.999 (110.6211)	150.9573 (95.2927)
ATS3pe	Moreau-Broto Autocorrelation of lag 3 weighted by Pauling electronegativity	372.2475 (173.9201)	1121.5656 (131.4423)	154.7884 (112.5239)
ATS4pe	Moreau-Broto Autocorrelation of lag 4 weighted by Pauling electronegativity	398.7807 (238.1288)	1449.4435 (186.6442)	101.1485 (116.7968)
ATS5pe	Moreau-Broto Autocorrelation of lag 5 weighted by Pauling electronegativity	329.7838 (295.3991)	1547.8956 (259.0431)	89.3666 (137.3076)
ATS6pe	Moreau-Broto Autocorrelation of lag 6 weighted by Pauling electronegativity	238.43 (246.1281)	1320.912 (374.049)	21.78 (104.7434)
ATS7pe	Moreau-Broto Autocorrelation of lag 7 weighted by Pauling electronegativity	170.0058 (178.0675)	919.727 (414.26)	0.0 (59.6145)
ATS8pe	Moreau-Broto Autocorrelation of lag 8 weighted by Pauling electronegativity	74.261 (155.5685)	681.4372 (321.4355)	0.0 (14.52)
ATS0are	Moreau-Broto Autocorrelation of lag 0 weighted by Allred-Rocow electronegativity	167.7624 (57.4776)	341.1189 (50.6211)	93.06 (47.5125)
ATS1are	Moreau-Broto Autocorrelation of lag 1 weighted by Allred-Rocow electronegativity	175.1665 (63.768)	365.4 (50.38)	91.8165 (50.1375)
ATS2are	Moreau-Broto Autocorrelation of lag 2 weighted by Allred-Rocow electronegativity	283.5935 (121.9685)	701.86 (109.95)	150.385 (101.595)
ATS3are	Moreau-Broto Autocorrelation of lag 3 weighted by Allred-Rocow electronegativity	367.216 (169.7005)	1097.851 (135.599)	153.2918 (111.7875)
ATS4are	Moreau-Broto Autocorrelation of lag 4 weighted by Allred-Rocow electronegativity	394.797 (235.9482)	1418.977 (193.46)	100.115 (115.6475)
ATS5are	Moreau-Broto Autocorrelation of lag 5 weighted by Allred-Rocow electronegativity	326.5104 (292.0837)	1533.1 (256.33)	89.4215 (137.4525)
ATS6are	Moreau-Broto Autocorrelation of lag 6 weighted by Allred-Rocow electronegativity	235.935 (243.933)	1303.38 (371.424)	21.78 (104.9575)
ATS7are	Moreau-Broto Autocorrelation of lag 7 weighted by Allred-Rocow electronegativity	168.8965 (175.943)	910.75 (419.048)	0.0 (60.06)
ATS8are	Moreau-Broto Autocorrelation of lag 8 weighted by Allred-Rocow electronegativity	74.03 (153.3375)	677.01 (318.48)	0.0 (14.52)
ATS0p	Moreau-Broto Autocorrelation of lag 0 weighted by polarizability	40.0413 (13.8845)	77.7758 (11.439)	17.3948 (11.1137)
ATS1p	Moreau-Broto Autocorrelation of lag 1 weighted by polarizability	48.4111 (20.1633)	108.024 (14.4454)	19.6177 (10.2637)
ATS2p	Moreau-Broto Autocorrelation of lag 2 weighted by polarizability	72.5442 (33.4206)	187.0554 (20.1568)	25.3246 (15.3071)
ATS3p	Moreau-Broto Autocorrelation of lag 3 weighted by polarizability	81.5455 (43.4335)	260.9874 (29.3353)	22.014 (20.9432)
ATS4p	Moreau-Broto Autocorrelation of lag 4 weighted by polarizability	72.4332 (53.1391)	300.3792 (40.646)	16.0838 (18.5921)
ATS5p	Moreau-Broto Autocorrelation of lag 5 weighted by polarizability	58.2154 (54.8813)	280.8978 (55.045)	8.8736 (17.7789)
ATS6p	Moreau-Broto Autocorrelation of lag 6 weighted by polarizability	42.6601 (41.707)	221.6726 (64.5758)	2.0008 (12.5568)
ATS7p	Moreau-Broto Autocorrelation of lag 7 weighted by polarizability	25.0169 (30.8773)	155.2123 (68.4404)	0.0 (7.517)
ATS8p	Moreau-Broto Autocorrelation of lag 8 weighted by polarizability	9.1928 (29.2128)	114.3398 (50.4546)	0.0 (1.3338)
ATS0i	Moreau-Broto Autocorrelation of lag 0 weighted by ionization potential	4422.7661 (1471.0416)	9188.8467 (1302.7986)	2541.8052 (1412.0944)
ATS1i	Moreau-Broto Autocorrelation of lag 1 weighted by ionization potential	4071.6722 (1404.1801)	8499.6428 (1192.1046)	2096.8982 (1202.1412)
ATS2i	Moreau-Broto Autocorrelation of lag 2 weighted by ionization potential	7121.565 (3236.6264)	17390.0821 (2923.2573)	3925.9569 (2523.0962)
ATS3i	Moreau-Broto Autocorrelation of lag 3 weighted by ionization potential	9689.5721 (4319.1961)	27885.9557 (2585.9087)	4088.6403 (3385.1253)
ATS4i	Moreau-Broto Autocorrelation of lag 4 weighted by ionization potential	10683.5957 (6303.6746)	37728.2769 (4462.8067)	2876.4799 (3295.1173)
ATS5i	Moreau-Broto Autocorrelation of lag 5 weighted by ionization potential	8934.0036 (7091.3075)	43790.8109 (5050.0237)	2468.0011 (4060.2524)
ATS6i	Moreau-Broto Autocorrelation of lag 6 weighted by ionization potential	6974.7336 (7160.5972)	38326.8716 (9926.7045)	736.7441 (3032.3851)
ATS7i	Moreau-Broto Autocorrelation of lag 7 weighted by ionization potential	5181.2522 (4880.4745)	26189.465 (11793.1377)	0.0 (1656.71)
ATS8i	Moreau-Broto Autocorrelation of lag 8 weighted by ionization potential	2477.6976 (4145.087)	19165.2621 (8347.9817)	0.0 (554.753)
AATS1d	Averaged Moreau-Broto Autocorrelation of lag 1 weighted by sigma electrons	3.5794 (0.7838)	4.24 (0.2609)	2.4069 (0.538)
AATS2d	Averaged Moreau-Broto Autocorrelation of lag 2 weighted by sigma electrons	3.2871 (0.6663)	3.9145 (0.3404)	2.0143 (0.2592)
AATS3d	Averaged Moreau-Broto Autocorrelation of lag 3 weighted by sigma electrons	2.6816 (0.5722)	3.2995 (0.3217)	1.6 (0.4782)
AATS2i	Averaged Moreau-Broto Autocorrelation of lag 2 weighted by ionization potential	151.9318 (4.1985)	149.217 (1.9305)	166.004 (6.8965)
AATS4i	Averaged Moreau-Broto Autocorrelation of lag 4 weighted by ionization potential	161.6587 (4.7175)	157.0147 (1.9393)	169.0717 (9.1851)
ATSC0d	Centered Moreau-Broto autocorrelation of lag 0 weighted by sigma electrons	16.0856 (9.0222)	46.1404 (9.6695)	4.8696 (2.8929)
ATSC1d	Centered Moreau-Broto autocorrelation of lag 1 weighted by sigma electrons	5.5781 (5.7142)	22.4979 (7.9721)	0.2768 (0.9498)
ATSC3d	Centered Moreau-Broto autocorrelation of lag 3 weighted by sigma electrons	-4.4907 (6.1666)	-29.9586 (7.4478)	-0.6712 (1.4253)
ATSC4d	Centered Moreau-Broto autocorrelation of lag 4 weighted by sigma electrons	-3.0782 (7.0633)	-27.112 (18.4453)	-0.1037 (1.5499)
ATSC0v	Centered Moreau-Broto autocorrelation of lag 0 weighted by VDW volume	1340.648 (551.7378)	2843.7066 (380.0539)	672.8049 (386.6396)
ATSC1v	Centered Moreau-Broto autocorrelation of lag 1 weighted by VDW volume	49.0889 (93.6395)	262.3044 (65.8472)	-95.8707 (113.0159)
ATSC0p	Centered Moreau-Broto autocorrelation of lag 0 weighted by polarizability	6.0654 (2.4423)	13.3334 (2.273)	2.9239 (2.3848)
ATSC1p	Centered Moreau-Broto autocorrelation of lag 1 weighted by polarizability	0.0158 (0.5412)	1.4453 (0.6686)	-0.8264 (0.8866)
ATSC0i	Centered Moreau-Broto autocorrelation of lag 0 weighted by ionization potential	37.8125 (12.2354)	74.354 (23.1233)	16.0858 (12.9272)
ATSC3i	Centered Moreau-Broto autocorrelation of lag 3 weighted by ionization potential	-5.0994 (9.9923)	-14.6748 (10.1826)	0.6318 (6.8788)
AATSC0d	Averaged and centered Moreau-Broto of lag 0 weighted by sigma electrons	0.5608 (0.142)	0.796 (0.1116)	0.315 (0.193)
AATSC1d	Averaged and centered Moreau-Broto of lag 1 weighted by sigma electrons	0.204 (0.0905)	0.3793 (0.0834)	0.0239 (0.0476)
AATSC1v	Averaged and centered Moreau-Broto of lag 1 weighted by VDW volume	1.2206 (3.1543)	4.6839 (1.468)	-7.3133 (5.9641)
AATSC2v	Averaged and centered Moreau-Broto of lag 2 weighted by VDW volume	0.1655 (5.6353)	5.8045 (2.6437)	-7.7758 (10.0216)
AATSC0i	Averaged and centered Moreau-Broto of lag 0 weighted by ionization potential	1.3671 (0.1117)	1.3145 (0.0414)	1.0707 (0.0846)
MATS1d	Moran coefficient of lag 1 weighted by sigma electrons	0.3512 (0.1159)	0.4739 (0.0539)	0.0912 (0.2239)
MATS1v	Moran coefficient of lag 1 weighted by VDW volume	0.0235 (0.0637)	0.0886 (0.0287)	-0.1714 (0.1525)
MATS2v	Moran coefficient of lag 2 weighted by VDW volume	0.0104 (0.1192)	0.1164 (0.0512)	-0.177 (0.2028)
