# Supplementary material for: Making sense of chemical space network shows signs of criticality
Source: Sci Rep. 2023 Dec 4;13:21335. doi: 10.1038/s41598-023-48107-3 (PMC10696027; doi:10.1038/s41598-023-48107-3)
Supplement: Supplementary file 4 — Supplementary Table S3. [file 41598_2023_48107_MOESM4_ESM.csv]

Descriptors	Source
MaxEStateIndex	RDKit
MinEStateIndex	RDKit
MaxAbsEStateIndex	RDKit
MinAbsEStateIndex	RDKit
qed	RDKit
MolWt	RDKit
HeavyAtomMolWt	RDKit
ExactMolWt	RDKit
NumValenceElectrons	RDKit
MaxPartialCharge	RDKit
MinPartialCharge	RDKit
MaxAbsPartialCharge	RDKit
MinAbsPartialCharge	RDKit
FpDensityMorgan1	RDKit
FpDensityMorgan2	RDKit
FpDensityMorgan3	RDKit
BCUT2D_MWHI	RDKit
BCUT2D_MWLOW	RDKit
BCUT2D_CHGHI	RDKit
BCUT2D_CHGLO	RDKit
BCUT2D_LOGPHI	RDKit
BCUT2D_LOGPLOW	RDKit
BCUT2D_MRHI	RDKit
BCUT2D_MRLOW	RDKit
BalabanJ	RDKit
BertzCT	RDKit
Chi0	RDKit
Chi0n	RDKit
Chi0v	RDKit
Chi1	RDKit
Chi1n	RDKit
Chi1v	RDKit
Chi2n	RDKit
Chi2v	RDKit
Chi3n	RDKit
Chi3v	RDKit
Chi4n	RDKit
Chi4v	RDKit
HallKierAlpha	RDKit
Ipc	RDKit
Kappa1	RDKit
Kappa2	RDKit
Kappa3	RDKit
LabuteASA	RDKit
PEOE_VSA1	RDKit
PEOE_VSA10	RDKit
PEOE_VSA11	RDKit
PEOE_VSA12	RDKit
PEOE_VSA13	RDKit
PEOE_VSA14	RDKit
PEOE_VSA2	RDKit
PEOE_VSA3	RDKit
PEOE_VSA4	RDKit
PEOE_VSA5	RDKit
PEOE_VSA6	RDKit
PEOE_VSA8	RDKit
PEOE_VSA9	RDKit
SMR_VSA1	RDKit
SMR_VSA10	RDKit
SMR_VSA3	RDKit
SMR_VSA4	RDKit
SMR_VSA5	RDKit
SMR_VSA6	RDKit
SMR_VSA7	RDKit
SMR_VSA9	RDKit
SlogP_VSA1	RDKit
SlogP_VSA10	RDKit
SlogP_VSA12	RDKit
SlogP_VSA2	RDKit
SlogP_VSA3	RDKit
SlogP_VSA4	RDKit
SlogP_VSA5	RDKit
SlogP_VSA6	RDKit
SlogP_VSA8	RDKit
TPSA	RDKit
EState_VSA1	RDKit
EState_VSA10	RDKit
EState_VSA2	RDKit
EState_VSA3	RDKit
EState_VSA4	RDKit
EState_VSA5	RDKit
EState_VSA6	RDKit
EState_VSA7	RDKit
EState_VSA8	RDKit
EState_VSA9	RDKit
VSA_EState1	RDKit
VSA_EState10	RDKit
VSA_EState2	RDKit
VSA_EState3	RDKit
VSA_EState4	RDKit
VSA_EState5	RDKit
VSA_EState6	RDKit
VSA_EState7	RDKit
VSA_EState8	RDKit
VSA_EState9	RDKit
FractionCSP3	RDKit
HeavyAtomCount	RDKit
NHOHCount	RDKit
NOCount	RDKit
NumAliphaticCarbocycles	RDKit
NumAliphaticHeterocycles	RDKit
NumAliphaticRings	RDKit
NumAromaticCarbocycles	RDKit
NumAromaticHeterocycles	RDKit
NumAromaticRings	RDKit
NumHAcceptors	RDKit
NumHDonors	RDKit
NumHeteroatoms	RDKit
NumRotatableBonds	RDKit
NumSaturatedCarbocycles	RDKit
NumSaturatedHeterocycles	RDKit
NumSaturatedRings	RDKit
RingCount	RDKit
MolLogP	RDKit
MolMR	RDKit
fr_Al_COO	RDKit
fr_Al_OH	RDKit
fr_Al_OH_noTert	RDKit
fr_Ar_N	RDKit
fr_COO	RDKit
fr_COO2	RDKit
fr_C_O	RDKit
fr_C_O_noCOO	RDKit
fr_NH0	RDKit
fr_NH1	RDKit
fr_NH2	RDKit
fr_alkyl_halide	RDKit
fr_amide	RDKit
fr_aniline	RDKit
fr_benzene	RDKit
fr_bicyclic	RDKit
fr_epoxide	RDKit
fr_ester	RDKit
fr_ether	RDKit
fr_halogen	RDKit
fr_ketone	RDKit
fr_ketone_Topliss	RDKit
fr_methoxy	RDKit
fr_piperdine	RDKit
fr_priamide	RDKit
ATS0dv	Mordred
ATS1dv	Mordred
ATS2dv	Mordred
ATS3dv	Mordred
ATS4dv	Mordred
ATS5dv	Mordred
ATS6dv	Mordred
ATS7dv	Mordred
ATS8dv	Mordred
ATS0d	Mordred
ATS1d	Mordred
ATS2d	Mordred
ATS3d	Mordred
ATS4d	Mordred
ATS5d	Mordred
ATS6d	Mordred
ATS7d	Mordred
ATS8d	Mordred
ATS0s	Mordred
ATS1s	Mordred
ATS2s	Mordred
ATS3s	Mordred
ATS4s	Mordred
ATS5s	Mordred
ATS6s	Mordred
ATS7s	Mordred
ATS8s	Mordred
ATS0Z	Mordred
ATS1Z	Mordred
ATS2Z	Mordred
ATS3Z	Mordred
ATS4Z	Mordred
ATS5Z	Mordred
ATS6Z	Mordred
ATS7Z	Mordred
ATS8Z	Mordred
ATS0m	Mordred
ATS1m	Mordred
ATS2m	Mordred
ATS3m	Mordred
ATS4m	Mordred
ATS5m	Mordred
ATS6m	Mordred
ATS7m	Mordred
ATS8m	Mordred
ATS0v	Mordred
ATS1v	Mordred
ATS2v	Mordred
ATS3v	Mordred
ATS4v	Mordred
ATS5v	Mordred
ATS6v	Mordred
ATS7v	Mordred
ATS8v	Mordred
ATS0se	Mordred
ATS1se	Mordred
ATS2se	Mordred
ATS3se	Mordred
ATS4se	Mordred
ATS5se	Mordred
ATS6se	Mordred
ATS7se	Mordred
ATS8se	Mordred
ATS0pe	Mordred
ATS1pe	Mordred
ATS2pe	Mordred
ATS3pe	Mordred
ATS4pe	Mordred
ATS5pe	Mordred
ATS6pe	Mordred
ATS7pe	Mordred
ATS8pe	Mordred
ATS0are	Mordred
ATS1are	Mordred
ATS2are	Mordred
ATS3are	Mordred
ATS4are	Mordred
ATS5are	Mordred
ATS6are	Mordred
ATS7are	Mordred
ATS8are	Mordred
ATS0p	Mordred
ATS1p	Mordred
ATS2p	Mordred
ATS3p	Mordred
ATS4p	Mordred
ATS5p	Mordred
ATS6p	Mordred
ATS7p	Mordred
ATS8p	Mordred
ATS0i	Mordred
ATS1i	Mordred
ATS2i	Mordred
ATS3i	Mordred
ATS4i	Mordred
ATS5i	Mordred
ATS6i	Mordred
ATS7i	Mordred
ATS8i	Mordred
AATS0dv	Mordred
AATS1dv	Mordred
AATS2dv	Mordred
AATS3dv	Mordred
AATS4dv	Mordred
AATS5dv	Mordred
AATS6dv	Mordred
AATS7dv	Mordred
AATS8dv	Mordred
AATS0d	Mordred
AATS1d	Mordred
AATS2d	Mordred
AATS3d	Mordred
AATS4d	Mordred
AATS5d	Mordred
AATS6d	Mordred
AATS7d	Mordred
AATS8d	Mordred
AATS0s	Mordred
AATS1s	Mordred
AATS2s	Mordred
AATS3s	Mordred
AATS4s	Mordred
AATS5s	Mordred
AATS6s	Mordred
AATS7s	Mordred
AATS8s	Mordred
AATS0Z	Mordred
AATS1Z	Mordred
AATS2Z	Mordred
AATS3Z	Mordred
AATS4Z	Mordred
AATS5Z	Mordred
AATS6Z	Mordred
AATS7Z	Mordred
AATS8Z	Mordred
AATS0m	Mordred
AATS1m	Mordred
AATS2m	Mordred
AATS3m	Mordred
AATS4m	Mordred
AATS5m	Mordred
AATS6m	Mordred
AATS7m	Mordred
AATS8m	Mordred
AATS0v	Mordred
AATS1v	Mordred
AATS2v	Mordred
AATS3v	Mordred
AATS4v	Mordred
AATS5v	Mordred
AATS6v	Mordred
AATS7v	Mordred
AATS8v	Mordred
AATS0se	Mordred
AATS1se	Mordred
AATS2se	Mordred
AATS3se	Mordred
AATS4se	Mordred
AATS5se	Mordred
AATS6se	Mordred
AATS7se	Mordred
AATS8se	Mordred
AATS0pe	Mordred
AATS1pe	Mordred
AATS2pe	Mordred
AATS3pe	Mordred
AATS4pe	Mordred
AATS5pe	Mordred
AATS6pe	Mordred
AATS7pe	Mordred
AATS8pe	Mordred
AATS0are	Mordred
AATS1are	Mordred
AATS2are	Mordred
AATS3are	Mordred
AATS4are	Mordred
AATS5are	Mordred
AATS6are	Mordred
AATS7are	Mordred
AATS8are	Mordred
AATS0p	Mordred
AATS1p	Mordred
AATS2p	Mordred
AATS3p	Mordred
AATS4p	Mordred
AATS5p	Mordred
AATS6p	Mordred
AATS7p	Mordred
AATS8p	Mordred
AATS0i	Mordred
AATS1i	Mordred
AATS2i	Mordred
AATS3i	Mordred
AATS4i	Mordred
AATS5i	Mordred
AATS6i	Mordred
AATS7i	Mordred
AATS8i	Mordred
ATSC0c	Mordred
ATSC1c	Mordred
ATSC2c	Mordred
ATSC3c	Mordred
ATSC4c	Mordred
ATSC5c	Mordred
ATSC6c	Mordred
ATSC7c	Mordred
ATSC8c	Mordred
ATSC0dv	Mordred
ATSC1dv	Mordred
ATSC2dv	Mordred
ATSC3dv	Mordred
ATSC4dv	Mordred
ATSC5dv	Mordred
ATSC6dv	Mordred
ATSC7dv	Mordred
ATSC8dv	Mordred
ATSC0d	Mordred
ATSC1d	Mordred
ATSC2d	Mordred
ATSC3d	Mordred
ATSC4d	Mordred
ATSC5d	Mordred
ATSC6d	Mordred
ATSC7d	Mordred
ATSC8d	Mordred
ATSC0s	Mordred
ATSC1s	Mordred
ATSC2s	Mordred
ATSC3s	Mordred
ATSC4s	Mordred
ATSC5s	Mordred
ATSC6s	Mordred
ATSC7s	Mordred
ATSC8s	Mordred
ATSC0Z	Mordred
ATSC1Z	Mordred
ATSC2Z	Mordred
ATSC3Z	Mordred
ATSC4Z	Mordred
ATSC5Z	Mordred
ATSC6Z	Mordred
ATSC7Z	Mordred
ATSC8Z	Mordred
ATSC0m	Mordred
ATSC1m	Mordred
ATSC2m	Mordred
ATSC3m	Mordred
ATSC4m	Mordred
ATSC5m	Mordred
ATSC6m	Mordred
ATSC7m	Mordred
ATSC8m	Mordred
ATSC0v	Mordred
ATSC1v	Mordred
ATSC2v	Mordred
ATSC3v	Mordred
ATSC4v	Mordred
ATSC5v	Mordred
ATSC6v	Mordred
ATSC7v	Mordred
ATSC8v	Mordred
ATSC0se	Mordred
ATSC1se	Mordred
ATSC2se	Mordred
ATSC3se	Mordred
ATSC4se	Mordred
ATSC5se	Mordred
ATSC6se	Mordred
ATSC7se	Mordred
ATSC8se	Mordred
ATSC0pe	Mordred
ATSC1pe	Mordred
ATSC2pe	Mordred
ATSC3pe	Mordred
ATSC4pe	Mordred
ATSC5pe	Mordred
ATSC6pe	Mordred
ATSC7pe	Mordred
ATSC8pe	Mordred
ATSC0are	Mordred
ATSC1are	Mordred
ATSC2are	Mordred
ATSC3are	Mordred
ATSC4are	Mordred
ATSC5are	Mordred
ATSC6are	Mordred
ATSC7are	Mordred
ATSC8are	Mordred
ATSC0p	Mordred
ATSC1p	Mordred
ATSC2p	Mordred
ATSC3p	Mordred
ATSC4p	Mordred
ATSC5p	Mordred
ATSC6p	Mordred
ATSC7p	Mordred
ATSC8p	Mordred
ATSC0i	Mordred
ATSC1i	Mordred
ATSC2i	Mordred
ATSC3i	Mordred
ATSC4i	Mordred
ATSC5i	Mordred
ATSC6i	Mordred
ATSC7i	Mordred
ATSC8i	Mordred
AATSC0c	Mordred
AATSC1c	Mordred
AATSC2c	Mordred
AATSC3c	Mordred
AATSC4c	Mordred
AATSC5c	Mordred
AATSC6c	Mordred
AATSC7c	Mordred
AATSC8c	Mordred
AATSC0dv	Mordred
AATSC1dv	Mordred
AATSC2dv	Mordred
AATSC3dv	Mordred
AATSC4dv	Mordred
AATSC5dv	Mordred
AATSC6dv	Mordred
AATSC7dv	Mordred
AATSC8dv	Mordred
AATSC0d	Mordred
AATSC1d	Mordred
AATSC2d	Mordred
AATSC3d	Mordred
AATSC4d	Mordred
AATSC5d	Mordred
AATSC6d	Mordred
AATSC7d	Mordred
AATSC8d	Mordred
AATSC0s	Mordred
AATSC1s	Mordred
AATSC2s	Mordred
AATSC3s	Mordred
AATSC4s	Mordred
AATSC5s	Mordred
AATSC6s	Mordred
AATSC7s	Mordred
AATSC8s	Mordred
AATSC0Z	Mordred
AATSC1Z	Mordred
AATSC2Z	Mordred
AATSC3Z	Mordred
AATSC4Z	Mordred
AATSC5Z	Mordred
AATSC6Z	Mordred
AATSC7Z	Mordred
AATSC8Z	Mordred
AATSC0m	Mordred
AATSC1m	Mordred
AATSC2m	Mordred
AATSC3m	Mordred
AATSC4m	Mordred
AATSC5m	Mordred
AATSC6m	Mordred
AATSC7m	Mordred
AATSC8m	Mordred
AATSC0v	Mordred
AATSC1v	Mordred
AATSC2v	Mordred
AATSC3v	Mordred
AATSC4v	Mordred
AATSC5v	Mordred
AATSC6v	Mordred
AATSC7v	Mordred
AATSC8v	Mordred
AATSC0se	Mordred
AATSC1se	Mordred
AATSC2se	Mordred
AATSC3se	Mordred
AATSC4se	Mordred
AATSC5se	Mordred
AATSC6se	Mordred
AATSC7se	Mordred
AATSC8se	Mordred
AATSC0pe	Mordred
AATSC1pe	Mordred
AATSC2pe	Mordred
AATSC3pe	Mordred
AATSC4pe	Mordred
AATSC5pe	Mordred
AATSC6pe	Mordred
AATSC7pe	Mordred
AATSC8pe	Mordred
AATSC0are	Mordred
AATSC1are	Mordred
AATSC2are	Mordred
AATSC3are	Mordred
AATSC4are	Mordred
AATSC5are	Mordred
AATSC6are	Mordred
AATSC7are	Mordred
AATSC8are	Mordred
AATSC0p	Mordred
AATSC1p	Mordred
AATSC2p	Mordred
AATSC3p	Mordred
AATSC4p	Mordred
AATSC5p	Mordred
AATSC6p	Mordred
AATSC7p	Mordred
AATSC8p	Mordred
AATSC0i	Mordred
AATSC1i	Mordred
AATSC2i	Mordred
AATSC3i	Mordred
AATSC4i	Mordred
AATSC5i	Mordred
AATSC6i	Mordred
AATSC7i	Mordred
AATSC8i	Mordred
MATS1c	Mordred
MATS2c	Mordred
MATS3c	Mordred
MATS4c	Mordred
MATS5c	Mordred
MATS6c	Mordred
MATS7c	Mordred
MATS8c	Mordred
MATS1dv	Mordred
MATS2dv	Mordred
MATS3dv	Mordred
MATS4dv	Mordred
MATS5dv	Mordred
MATS6dv	Mordred
MATS7dv	Mordred
MATS8dv	Mordred
MATS1d	Mordred
MATS2d	Mordred
MATS3d	Mordred
MATS4d	Mordred
MATS5d	Mordred
MATS6d	Mordred
MATS7d	Mordred
MATS8d	Mordred
MATS1s	Mordred
MATS2s	Mordred
MATS3s	Mordred
MATS4s	Mordred
MATS5s	Mordred
MATS6s	Mordred
MATS7s	Mordred
MATS8s	Mordred
MATS1Z	Mordred
MATS2Z	Mordred
MATS3Z	Mordred
MATS4Z	Mordred
MATS5Z	Mordred
MATS6Z	Mordred
MATS7Z	Mordred
MATS8Z	Mordred
MATS1m	Mordred
MATS2m	Mordred
MATS3m	Mordred
MATS4m	Mordred
MATS5m	Mordred
MATS6m	Mordred
MATS7m	Mordred
MATS8m	Mordred
MATS1v	Mordred
MATS2v	Mordred
MATS3v	Mordred
MATS4v	Mordred
MATS5v	Mordred
MATS6v	Mordred
MATS7v	Mordred
MATS8v	Mordred
MATS1se	Mordred
MATS2se	Mordred
MATS3se	Mordred
MATS4se	Mordred
MATS5se	Mordred
MATS6se	Mordred
MATS7se	Mordred
MATS8se	Mordred
MATS1pe	Mordred
MATS2pe	Mordred
MATS3pe	Mordred
MATS4pe	Mordred
MATS5pe	Mordred
MATS6pe	Mordred
MATS7pe	Mordred
MATS8pe	Mordred
MATS1are	Mordred
MATS2are	Mordred
MATS3are	Mordred
MATS4are	Mordred
MATS5are	Mordred
MATS6are	Mordred
MATS7are	Mordred
MATS8are	Mordred
MATS1p	Mordred
MATS2p	Mordred
MATS3p	Mordred
MATS4p	Mordred
MATS5p	Mordred
MATS6p	Mordred
MATS7p	Mordred
MATS8p	Mordred
MATS1i	Mordred
MATS2i	Mordred
MATS3i	Mordred
MATS4i	Mordred
MATS5i	Mordred
MATS6i	Mordred
MATS7i	Mordred
MATS8i	Mordred
GATS1c	Mordred
GATS2c	Mordred
GATS3c	Mordred
GATS4c	Mordred
GATS5c	Mordred
GATS6c	Mordred
GATS7c	Mordred
GATS8c	Mordred
GATS1dv	Mordred
GATS2dv	Mordred
GATS3dv	Mordred
GATS4dv	Mordred
GATS5dv	Mordred
GATS6dv	Mordred
GATS7dv	Mordred
GATS8dv	Mordred
GATS1d	Mordred
GATS2d	Mordred
GATS3d	Mordred
GATS4d	Mordred
GATS5d	Mordred
GATS6d	Mordred
GATS7d	Mordred
GATS8d	Mordred
GATS1s	Mordred
GATS2s	Mordred
GATS3s	Mordred
GATS4s	Mordred
GATS5s	Mordred
GATS6s	Mordred
GATS7s	Mordred
GATS8s	Mordred
GATS1Z	Mordred
GATS2Z	Mordred
GATS3Z	Mordred
GATS4Z	Mordred
GATS5Z	Mordred
GATS6Z	Mordred
GATS7Z	Mordred
GATS8Z	Mordred
GATS1m	Mordred
GATS2m	Mordred
GATS3m	Mordred
GATS4m	Mordred
GATS5m	Mordred
GATS6m	Mordred
GATS7m	Mordred
GATS8m	Mordred
GATS1v	Mordred
GATS2v	Mordred
GATS3v	Mordred
GATS4v	Mordred
GATS5v	Mordred
GATS6v	Mordred
GATS7v	Mordred
GATS8v	Mordred
GATS1se	Mordred
GATS2se	Mordred
GATS3se	Mordred
GATS4se	Mordred
GATS5se	Mordred
GATS6se	Mordred
GATS7se	Mordred
GATS8se	Mordred
GATS1pe	Mordred
GATS2pe	Mordred
GATS3pe	Mordred
GATS4pe	Mordred
GATS5pe	Mordred
GATS6pe	Mordred
GATS7pe	Mordred
GATS8pe	Mordred
GATS1are	Mordred
GATS2are	Mordred
GATS3are	Mordred
GATS4are	Mordred
GATS5are	Mordred
GATS6are	Mordred
GATS7are	Mordred
GATS8are	Mordred
GATS1p	Mordred
GATS2p	Mordred
GATS3p	Mordred
GATS4p	Mordred
GATS5p	Mordred
GATS6p	Mordred
GATS7p	Mordred
GATS8p	Mordred
GATS1i	Mordred
GATS2i	Mordred
GATS3i	Mordred
GATS4i	Mordred
GATS5i	Mordred
GATS6i	Mordred
GATS7i	Mordred
GATS8i	Mordred
